# Supplementary material for: An integrative Bayesian Dirichlet-multinomial regression model for the analysis of taxonomic abundances in microbiome data
Source: BMC Bioinformatics. 2017 Feb 8;18:94. doi: 10.1186/s12859-017-1516-0 (PMC5299727; doi:10.1186/s12859-017-1516-0)
Supplement: Additional file 2 — The dataset comprising the 16S rRNA microbial counts. (ZIP 1280 kb) [file 12859_2017_1516_MOESM2_ESM.zip]

Archive with 1 entries (1 files):
- hmp1.v35.hq.otu.counts.txt
