# Supplementary material for: An integrative Bayesian Dirichlet-multinomial regression model for the analysis of taxonomic abundances in microbiome data
Source: BMC Bioinformatics. 2017 Feb 8;18:94. doi: 10.1186/s12859-017-1516-0 (PMC5299727; doi:10.1186/s12859-017-1516-0)
Supplement: Additional file 3 — The dataset used for the KEGG orthology groups. (ZIP 718 kb) [file 12859_2017_1516_MOESM3_ESM.zip]

Archive with 1 entries (1 files):
- 04b-mpt-cop-nul-nve-nul-nve.txt
