# Supplementary material for: An integrative Bayesian Dirichlet-multinomial regression model for the analysis of taxonomic abundances in microbiome data
Source: BMC Bioinformatics. 2017 Feb 8;18:94. doi: 10.1186/s12859-017-1516-0 (PMC5299727; doi:10.1186/s12859-017-1516-0)
Supplement: Additional file 3 — The dataset used for the KEGG orthology groups. (ZIP 718 kb) [file 12859_2017_1516_MOESM3_ESM.zip › 04b-mpt-cop-nul-nve-nul-nve.txt]

ID	NAME	SRS011061_vs_KEGG_v54-mpt-cop-nul-nve-nul-nve	SRS011090_vs_KEGG_v54-mpt-cop-nul-nve-nul-nve	SRS011098_vs_KEGG_v54-mpt-cop-nul-nve-nul-nve	SRS011126_vs_KEGG_v54-mpt-cop-nul-nve-nul-nve	SRS011132_vs_KEGG_v54-mpt-cop-nul-nve-nul-nve	SRS011134_vs_KEGG_v54-mpt-cop-nul-nve-nul-nve	SRS011140_vs_KEGG_v54-mpt-cop-nul-nve-nul-nve	SRS011144_vs_KEGG_v54-mpt-cop-nul-nve-nul-nve	SRS011152_vs_KEGG_v54-mpt-cop-nul-nve-nul-nve	SRS011239_vs_KEGG_v54-mpt-cop-nul-nve-nul-nve	SRS011243_vs_KEGG_v54-mpt-cop-nul-nve-nul-nve	SRS011247_vs_KEGG_v54-mpt-cop-nul-nve-nul-nve	SRS011255_vs_KEGG_v54-mpt-cop-nul-nve-nul-nve	SRS011263_vs_KEGG_v54-mpt-cop-nul-nve-nul-nve	SRS011269_vs_KEGG_v54-mpt-cop-nul-nve-nul-nve	SRS011271_vs_KEGG_v54-mpt-cop-nul-nve-nul-nve	SRS011302_vs_KEGG_v54-mpt-cop-nul-nve-nul-nve	SRS011306_vs_KEGG_v54-mpt-cop-nul-nve-nul-nve	SRS011310_vs_KEGG_v54-mpt-cop-nul-nve-nul-nve	SRS011343_vs_KEGG_v54-mpt-cop-nul-nve-nul-nve	SRS011355_vs_KEGG_v54-mpt-cop-nul-nve-nul-nve	SRS011397_vs_KEGG_v54-mpt-cop-nul-nve-nul-nve	SRS011405_vs_KEGG_v54-mpt-cop-nul-nve-nul-nve	SRS011452_vs_KEGG_v54-mpt-cop-nul-nve-nul-nve	SRS011529_vs_KEGG_v54-mpt-cop-nul-nve-nul-nve	SRS011584_vs_KEGG_v54-mpt-cop-nul-nve-nul-nve	SRS011586_vs_KEGG_v54-mpt-cop-nul-nve-nul-nve	SRS012273_vs_KEGG_v54-mpt-cop-nul-nve-nul-nve	SRS012279_vs_KEGG_v54-mpt-cop-nul-nve-nul-nve	SRS012281_vs_KEGG_v54-mpt-cop-nul-nve-nul-nve	SRS012285_vs_KEGG_v54-mpt-cop-nul-nve-nul-nve	SRS012291_vs_KEGG_v54-mpt-cop-nul-nve-nul-nve	SRS012294_vs_KEGG_v54-mpt-cop-nul-nve-nul-nve	SRS012663_vs_KEGG_v54-mpt-cop-nul-nve-nul-nve	SRS013155_vs_KEGG_v54-mpt-cop-nul-nve-nul-nve	SRS013158_vs_KEGG_v54-mpt-cop-nul-nve-nul-nve	SRS013164_vs_KEGG_v54-mpt-cop-nul-nve-nul-nve	SRS013170_vs_KEGG_v54-mpt-cop-nul-nve-nul-nve	SRS013234_vs_KEGG_v54-mpt-cop-nul-nve-nul-nve	SRS013239_vs_KEGG_v54-mpt-cop-nul-nve-nul-nve	SRS013252_vs_KEGG_v54-mpt-cop-nul-nve-nul-nve	SRS013258_vs_KEGG_v54-mpt-cop-nul-nve-nul-nve	SRS013269_vs_KEGG_v54-mpt-cop-nul-nve-nul-nve	SRS013476_vs_KEGG_v54-mpt-cop-nul-nve-nul-nve	SRS013502_vs_KEGG_v54-mpt-cop-nul-nve-nul-nve	SRS013506_vs_KEGG_v54-mpt-cop-nul-nve-nul-nve	SRS013521_vs_KEGG_v54-mpt-cop-nul-nve-nul-nve	SRS013533_vs_KEGG_v54-mpt-cop-nul-nve-nul-nve
RANDSID	RANDSID	158458797	158458797	158458797	158479027	158479027	158499257	158499257	158499257	158499257	158742018	158742018	158742018	158742018	158742018	158742018	158802708	158944319	158944319	158944319	158944319	158944319	158984779	159247771	159146620	159166850	159247771	159733294	158337416	158337416	158337416	158337416	158337416	158337416	158398106	159571453	159369152	159369152	159369152	159591683	159591683	159591683	159591683	159591683	159207311	159207311	159207311	159227541	159227541
START	START	Q1_2009	Q1_2009	Q1_2009	Q1_2009	Q1_2009	Q1_2009	Q1_2009	Q1_2009	Q1_2009	Q1_2009	Q1_2009	Q1_2009	Q1_2009	Q1_2009	Q1_2009	Q1_2009	Q1_2009	Q1_2009	Q1_2009	Q1_2009	Q1_2009	Q1_2009	Q2_2009	Q1_2009	Q2_2009	Q2_2009	Q2_2009	Q1_2009	Q1_2009	Q1_2009	Q1_2009	Q1_2009	Q1_2009	Q1_2009	Q2_2009	Q2_2009	Q2_2009	Q2_2009	Q2_2009	Q2_2009	Q2_2009	Q2_2009	Q2_2009	Q2_2009	Q2_2009	Q2_2009	Q2_2009	Q2_2009
GENDER	GENDER	female	female	female	male	male	male	male	male	male	female	female	female	female	female	female	male	female	female	female	female	female	female	female	male	male	female	female	female	female	female	female	female	female	male	male	male	male	male	male	male	male	male	male	male	male	male	female	female
VISNO	VISNO	1	1	1	1	1	1	1	1	1	1	1	1	1	1	1	1	1	1	1	1	1	1	1	1	1	1	1	1	1	1	1	1	1	1	1	1	1	1	1	1	1	1	1	1	1	1	1	1
STSite	STSite	Stool	Buccal_mucosa	Supragingival_plaque	Supragingival_plaque	Anterior_nares	Stool	Tongue_dorsum	Buccal_mucosa	Supragingival_plaque	Stool	Tongue_dorsum	Buccal_mucosa	Supragingival_plaque	Anterior_nares	Posterior_fornix	Stool	Stool	Tongue_dorsum	Buccal_mucosa	Supragingival_plaque	Posterior_fornix	Anterior_nares	Stool	Stool	Stool	Posterior_fornix	Stool	Stool	Tongue_dorsum	Buccal_mucosa	Supragingival_plaque	Anterior_nares	Posterior_fornix	Anterior_nares	Anterior_nares	Stool	Tongue_dorsum	Supragingival_plaque	Tongue_dorsum	Buccal_mucosa	Supragingival_plaque	L_Retroauricular_crease	Anterior_nares	Stool	Tongue_dorsum	Buccal_mucosa	Stool	Supragingival_plaque
Parent_Specimen	Parent_Specimen	700014555	700014737	700014749	700014791	700014797	700014832	700014911	700014913	700014917	700015179	700015197	700015203	700015215	700015233	700015242	700015245	700015394	700015428	700015434	700015550	700015577	700015756	700015979	700016136	700016608	700033042	700033130	700013715	700013721	700013723	700013727	700013733	700013736	700014445	700015784	700015857	700015863	700015869	700015940	700015946	700015958	700015964	700015976	700016456	700016462	700016464	700016542	700016554
Run ID	Run ID	61NLYAAXX	61JGYAAXX	61G9GAAXX	61G97AAXX	61GT9AAXX	61JGUAAXX	61G8MAAXX	61HJPAAXX	61GT9AAXX	61JHCAAXX	61JDGAAXX	61JCUAAXX	61JEWAAXX	61JGUAAXX	61JBRAAXX	61PNF	61JBRAAXX	61JC8AAXX	61G9GAAXX	61JDGAAXX	61KYVAAXX	61JCUAAXX	61PNF	61WER	61PNF	620H4	61M9L	61JFTAAXX	61JFTAAXX	61GWBAAXX	61GWBAAXX	61JFTAAXX	61GWBAAXX	61KYJAAXX	61JHCAAXX	61JCRAAXX	61JDMAAXX	61JD0AAXX	61JEYAAXX	61GT5AAXX	61JD6AAXX	61U73AAXX	61JFDAAXX	61JENAAXX	61JDHAAXX	61JDRAAXX	61VYM	61VYR
Lane	Lane	6	8	8	2	2	6	2	4	6	4	4	4	6	2	8	3	6	8	6	8	8	6	8	2	5	2	1	6	8	2	4	4	6	5	8	6	6	8	8	2	4	2	6	4	6	4	6	1
SRS	SRS	700014562	700014739	700014751	700014815	700014827	700014837	700014929	700014933	700014941	700015181	700015199	700015205	700015217	700015235	700015244	700015250	700015415	700015430	700015436	700015552	700015579	700015758	700015981	700016142	700016610	700033044	700033153	700013715	700013721	700013723	700013727	700013733	700013736	700014447	700015784	700015857	700015863	700015869	700015941	700015946	700015959	700015965	700015976	700016456	700016482	700016486	700016542	700016554
Mean Quality	Mean Quality	25	30	25	28	29	27	30	27	28	29	23	26	28	28	29	31.81	31	28	29	25	24	27	31.7	32.97	31.92	32.01	30.36	29	29	31	29	30	32	32	31	29	24	29	28	30	28	27	29	27	28	30	35	36
Number of Quality Bases	Number of Quality Bases	5159843791	6387064158	4829329518	5872200289	6436282718	6210952530	5427874072	5316591003	6065119796	6633196152	5080384909	5857844769	5936281948	6536545743	6556053199	6480024746	6814095108	6231032139	5300868222	4489708853	3621291754	5594306732	6487625140	2749895648	6605008593	5460421834	6359569738	5870477010	6144262720	6303308434	5739917840	5783482683	6105238473	6167227706	6020124811	6149969613	5441662007	5955139967	5835181698	6153689510	5580780832	4037373623	5944496056	5423771348	5712370383	6321771507	5486017147	5223073443
Percent of Human Reads	Percent of Human Reads	0.0001	0.918	0.3506	0.4783	0.9386	0.0002	0.2179	0.8916	0.3781	0.0001	0.2221	0.7282	0.5876	0.9502	0.9005	0.0006	0.0002	0.0895	0.7585	0.4237	0.8857	0.8887	0.0004	0.0043	0.0004	0.8308	0.0012	0.0237	0.0804	0.939	0.3036	0.9419	0.9408	0.9405	0.9429	0.0022	0.1068	0.4021	0.3	0.8474	0.1047	0.8281	0.9445	0.0003	0.6055	0.7951	0	0.2851
Unique Non-Human Bases	Unique Non-Human Bases	7392668268	820253962	4326758302	3962735698	788666276	7794356797	4961209041	766329097	4932490436	8024159058	5829778728	2154975094	3253817389	748516359	864606514	7062420985	7685978075	7203732494	1620458869	3532451399	683832927	885701485	7086905005	2252544600	7187185125	992060674	7223162417	6941834605	6750522337	575306106	4830253611	478476081	530414640	578576029	560005670	7332294083	6743134546	4350088821	5220277133	1166193835	6312034150	943124621	482834806	6994695627	3146446753	1576773772	5486017147	5201919996
InverseSimpson	InverseSimpson	67.6968	63.7199	66.1619	70.4493	65.6841	66.4682	66.463	66.3728	68.364	68.6829	65.0582	64.8453	69.3617	71.6795	49.5382	64.6814	63.3373	65.4891	65.2818	67.0602	50.0102	70.6621	68.3957	69.5085	65.9621	45.1872	66.9587	68.7085	65.3062	64.6822	69.4596	68.9545	43.3248	69.4016	72.0028	68.5491	65.0572	69.1048	65.4681	66.5999	68.7049	69.3763	69.9922	68.7708	66.5045	65.5824	67.7587	70.6515
Shannon	Shannon	4.37949	4.33657	4.4011	4.44397	4.36162	4.39353	4.37399	4.37002	4.40742	4.39548	4.33921	4.35282	4.44091	4.4524	4.15868	4.35827	4.36275	4.36117	4.35585	4.37809	4.14774	4.4409	4.38258	4.39256	4.37334	4.06768	4.38526	4.41364	4.37099	4.3473	4.42815	4.38672	4.01003	4.43569	4.4459	4.37729	4.34957	4.43053	4.36568	4.36938	4.43361	4.41639	4.41567	4.40546	4.372	4.36339	4.38695	4.46913
Pielou	Pielou	0.769178	0.76164	0.772972	0.780503	0.766039	0.771644	0.768212	0.767514	0.774083	0.771986	0.762102	0.764493	0.779964	0.781983	0.730396	0.76545	0.766237	0.76596	0.765025	0.768931	0.728474	0.779963	0.76972	0.771472	0.768096	0.714414	0.770191	0.775176	0.767685	0.763524	0.777724	0.770448	0.704289	0.779047	0.780841	0.768792	0.763923	0.778142	0.766751	0.767402	0.778682	0.775658	0.775532	0.773739	0.767863	0.76635	0.770488	0.784921
Richness	Richness	1	1	1	1	1	1	1	1	1	1	1	1	1	1	1	1	1	1	1	1	1	1	1	1	1	1	1	1	1	1	1	1	1	1	1	1	1	1	1	1	1	1	1	1	1	1	1	1
ko05340	ko05340: Primary immunodeficiency	1.01693e-06	3.50218e-07	1.97333e-05	1.27378e-05	8.47734e-05	2.06247e-06	4.7269e-07	0	1.0823e-05	1.14216e-06	2.4183e-07	4.19985e-07	1.13035e-05	0	0	5.68313e-07	2.53394e-06	1.68486e-06	2.1388e-07	6.73639e-06	0	0	3.88171e-07	0	5.33585e-07	7.49003e-06	1.24002e-06	3.54078e-06	9.09753e-07	0	6.64742e-06	0	0	0	0	0	5.64381e-07	1.09585e-05	3.12492e-07	8.29808e-07	1.43098e-05	8.83726e-07	0	5.09756e-07	1.56048e-06	1.24212e-06	1.24658e-06	3.83915e-05
ko00564	ko00564: Glycerophospholipid metabolism	0.00483004	0.00875703	0.00640368	0.00715932	0.00522675	0.00586774	0.00823406	0.00874383	0.00819358	0.00514711	0.0104011	0.00849566	0.0065124	0.00530719	0.00804539	0.00525816	0.00589013	0.0082222	0.00882602	0.00935945	0.00789025	0.00677487	0.00561735	0.00528716	0.00545943	0.00810524	0.00545427	0.00579194	0.00742391	0.00872738	0.00754109	0.00620899	0.00896058	0.00539834	0.00602706	0.00550397	0.00897509	0.00676332	0.00692506	0.00868982	0.00626369	0.006558	0.00505118	0.00518001	0.00819068	0.00812687	0.00556848	0.0064742
ko00680	ko00680: Methane metabolism	0.00631108	0.00462075	0.00461623	0.00515919	0.00449443	0.00607261	0.00501662	0.00493027	0.00529423	0.00664845	0.00570874	0.00417318	0.00490429	0.00449721	0.00613712	0.00522317	0.00635985	0.00546338	0.00410761	0.00565417	0.00518556	0.00446558	0.00600987	0.00593726	0.00540192	0.00686955	0.00649766	0.00681029	0.00550126	0.00402331	0.00517086	0.00402941	0.00500897	0.00484443	0.00464677	0.00584403	0.00580698	0.00524508	0.00515433	0.00538462	0.00504241	0.00380098	0.00431783	0.00620574	0.00507055	0.00466358	0.00539495	0.00509734
ko00562	ko00562: Inositol phosphate metabolism	0.00327721	0.00259572	0.00360391	0.00331936	0.00549698	0.00286343	0.00248517	0.00259578	0.003009	0.00296247	0.00225351	0.00242177	0.003157	0.00532088	0.00227515	0.00316569	0.00246523	0.00321793	0.00240789	0.00265488	0.00143166	0.00356489	0.00323964	0.00304428	0.00342704	0.00225561	0.002762	0.00296278	0.00345604	0.00259735	0.00299318	0.00550586	0.00193496	0.00412679	0.00443597	0.00311248	0.00494362	0.00337277	0.00215214	0.00322827	0.00283566	0.00768318	0.00546779	0.00270024	0.00242641	0.00269439	0.00303439	0.00332017
ko00563	ko00563: Glycosylphosphatidylinositol(GPI)-anchor biosynthesis	4.96e-05	1.82549e-05	0.000132687	7.53362e-05	0.000278223	3.48186e-05	2.63714e-05	8.93463e-05	6.62582e-05	2.31801e-05	2.06325e-05	1.47465e-05	9.48164e-05	0.000567008	3.0734e-05	1.59663e-05	4.46416e-05	1.23834e-05	7.87704e-06	6.97077e-05	8.27939e-06	2.87416e-05	4.54541e-05	4.72087e-05	2.82468e-05	1.26716e-05	5.36481e-05	3.25225e-05	3.22378e-05	3.40063e-05	8.97367e-05	0.000519461	5.41058e-05	0.000288488	0.000273222	1.23584e-05	1.80875e-05	9.41323e-05	2.10145e-05	8.41919e-06	0.000116771	0.000567348	0.000328157	2.91442e-05	3.3484e-05	3.04475e-05	9.64179e-06	0.00014005
ko05100	ko05100: Bacterial invasion of epithelial cells	2.8458e-05	1.32988e-05	0.000229944	0.000222873	0.000121696	5.83929e-05	3.15462e-05	4.64433e-05	0.000153912	3.08758e-05	8.64598e-06	9.80458e-06	0.000192643	0	0	1.5977e-05	6.3591e-05	1.94293e-05	1.2996e-05	0.000134351	0	0	2.49877e-05	6.49662e-05	2.94946e-05	0	3.3378e-05	5.49518e-05	3.70952e-05	3.95245e-05	0.000192439	0	0	0.000201156	0	0	1.80995e-05	0.000260831	2.54085e-05	1.60433e-05	0.00031429	0.000202775	0.000148998	2.16554e-05	2.77423e-05	7.76685e-06	7.37814e-05	0.00075482
ko04730	ko04730: Long-term depression	0	5.48018e-08	0	0	0	0	0	0	0	0	0	0	0	0	4.57349e-08	0	0	0	0	0	0	3.11851e-06	0	0	0	0	0	0	0	0	0	0	0	0	0	0	0	0	0	0	0	1.41704e-07	0	0	0	4.48777e-07	0	0
ko00440	ko00440: Phosphonate and phosphinate metabolism	0.00305492	0.0023986	0.00159428	0.00201667	0.00137633	0.00240345	0.00293912	0.00266837	0.00238581	0.00342366	0.00249666	0.00271375	0.002008	0.00200592	5.60893e-05	0.00147578	0.00218382	0.00226348	0.00238109	0.002023	0.000758187	0.00277311	0.00309129	0.00447245	0.00250926	0.00135231	0.00373014	0.00256012	0.00198416	0.00292107	0.00250266	0.000923698	0.00160545	0.00215359	0.00315625	0.00272576	0.00207432	0.00197513	0.00342228	0.0023488	0.00201139	0.0016967	0.00224208	0.0030905	0.00290528	0.00263317	0.00426785	0.00191704
ko05143	ko05143: African trypanosomiasis	0	0	1.31888e-05	3.54865e-06	7.73534e-07	6.3614e-06	3.37195e-07	7.86086e-05	2.82129e-06	1.2383e-06	1.87912e-08	5.95852e-05	4.27681e-06	0.000787689	0.000253924	6.71622e-07	2.01806e-06	3.66765e-08	6.37526e-05	2.10091e-06	0	0.000331517	6.18305e-07	4.58365e-06	6.60263e-07	5.66204e-05	1.51461e-06	1.2578e-06	5.77284e-07	4.2148e-07	2.36832e-06	0	0	0.000682844	0	6.19859e-06	0	3.13498e-06	1.41076e-07	5.99218e-05	8.2246e-06	0	0.000575662	3.56206e-07	0	2.40644e-05	4.30309e-07	8.51971e-06
ko00250	ko00250: Alanine, aspartate and glutamate metabolism	0.024195	0.0155344	0.0187787	0.0172033	0.0196209	0.0215579	0.0165906	0.0170458	0.0172235	0.022966	0.0155527	0.0153479	0.0186311	0.0184584	0.0180242	0.0240153	0.0245152	0.0172051	0.0153199	0.0159609	0.0192542	0.0167991	0.0227037	0.0224618	0.0232786	0.0181633	0.0215901	0.0213767	0.0179251	0.0170895	0.0174161	0.0206441	0.0174544	0.0168422	0.0189904	0.0229476	0.0163724	0.0179905	0.0168277	0.0169226	0.0176659	0.018341	0.0186852	0.0222473	0.0172451	0.016613	0.0237158	0.0174629
ko04062	ko04062: Chemokine signaling pathway	1.09695e-06	0	9.65552e-07	1.57256e-06	1.66394e-05	4.99514e-07	4.37777e-08	8.54528e-08	1.05104e-06	3.11448e-07	2.68692e-08	3.90971e-08	1.10961e-06	0	2.47847e-07	7.53159e-08	4.45559e-07	1.00818e-07	1.22441e-10	5.71093e-07	0	0	1.66786e-07	1.29937e-06	4.69905e-07	0	1.04387e-06	6.43997e-07	9.93091e-08	0	4.62707e-07	0	0	2.93359e-06	0	2.37081e-08	1.46261e-07	1.59926e-06	2.032e-08	1.3726e-07	1.02646e-06	2.73386e-06	0	5.9633e-07	2.16755e-07	0	5.78317e-07	3.94062e-06
ko04060	ko04060: Cytokine-cytokine receptor interaction	1.19593e-05	2.88747e-06	1.39377e-05	9.23644e-06	0	1.41117e-05	1.66509e-06	3.90156e-06	7.14722e-06	3.10596e-05	4.79707e-07	5.53459e-07	1.06284e-05	6.44002e-06	1.01613e-10	5.94118e-06	1.25683e-05	1.1173e-06	4.70563e-07	6.07742e-06	5.10365e-07	2.09225e-06	2.51033e-05	2.08788e-05	1.16e-05	2.64468e-06	1.99012e-05	1.4736e-05	3.04376e-06	2.30563e-06	1.01763e-05	4.61273e-05	7.28034e-07	2.31899e-06	2.43529e-08	1.78112e-05	8.6993e-07	1.20354e-05	1.06867e-06	1.49657e-06	1.27284e-05	1.54301e-06	0	1.09445e-05	1.84475e-06	4.91756e-07	5.26592e-06	2.34792e-05
ko00072	ko00072: Synthesis and degradation of ketone bodies	0.00107881	0	0.00148605	0.00214331	0.00132249	0.00205518	0.00444656	0	0.00376089	0.00144396	0	0	0.00218131	0.00359541	0.018876	0.00123938	0.00142731	0.00365131	0	0.00227079	0.0155479	0.0102468	0	0	0.000625212	0.0217157	0.000973212	0.00167491	0.00317485	0	0.00242001	0.00495508	0.0325277	0.0100222	0.00527745	0	0	0.00255563	0.00533586	0	0.00243661	0.000752543	0.00588593	0.00185296	0.0035132	0	0.000552314	0.00248011
ko04664	ko04664: Fc epsilon RI signaling pathway	0	0	1.07171e-05	2.65586e-06	0	1.20617e-06	5.58256e-08	0	2.30054e-06	2.13025e-07	1.23504e-07	2.73118e-09	3.10021e-06	0	0	1.60799e-07	3.95261e-06	1.80414e-07	0	9.17005e-07	0	0	4.95904e-07	5.57992e-07	1.04303e-06	0	4.25614e-07	5.68332e-07	2.08214e-07	0	2.37825e-06	0	0	5.072e-06	0	0	7.2235e-08	3.29924e-06	5.56797e-08	0	2.40944e-06	2.23348e-07	0	4.87155e-07	6.05027e-07	0	1.53216e-07	7.05411e-06
ko04940	ko04940: Type I diabetes mellitus	7.66265e-07	1.10405e-06	4.65549e-06	4.1346e-06	0	1.05911e-05	8.81171e-06	2.96416e-08	3.65645e-06	7.64083e-06	8.31537e-07	5.86319e-07	1.10576e-05	0	0	5.71741e-06	7.43074e-06	1.29631e-06	1.3357e-09	3.67618e-06	1.17261e-06	4.25592e-06	1.96293e-06	3.11892e-06	1.36696e-06	0	6.89702e-06	4.318e-06	1.19343e-06	0	4.66882e-06	0	0	4.3356e-05	0	2.94968e-07	5.11369e-07	4.06663e-06	1.82248e-05	4.73078e-07	7.36454e-06	3.71499e-07	0	2.11367e-06	1.32615e-05	3.08803e-07	1.32518e-06	1.84605e-05
ko04380	ko04380: Osteoclast differentiation	1.01455e-06	4.30159e-07	8.95925e-06	1.13032e-05	0	1.05003e-05	4.27838e-06	2.23053e-06	6.65058e-06	2.47123e-06	2.32267e-07	4.39211e-07	9.19529e-06	4.16428e-05	0	1.47933e-05	3.38271e-06	1.19032e-06	8.3928e-08	6.63026e-06	6.72182e-08	3.50375e-06	1.25099e-06	1.82154e-06	7.06658e-06	0	2.45467e-06	4.24391e-06	1.45609e-06	1.57937e-06	7.27692e-06	0	0	4.22655e-06	5.95891e-06	6.8044e-06	9.7904e-07	9.50014e-06	4.19797e-06	3.81145e-07	1.41597e-05	3.16375e-06	0	6.58182e-06	2.99623e-06	2.41255e-06	8.47544e-06	2.74029e-05
ko05412	ko05412: Arrhythmogenic right ventricular cardiomyopathy (ARVC)	9.78177e-08	0	1.51495e-06	3.30185e-07	0	2.35618e-07	3.76527e-07	2.41698e-07	2.28576e-07	2.59884e-07	1.10738e-08	2.4771e-08	5.54539e-07	0	1.1918e-08	3.18412e-07	3.68943e-07	7.87278e-08	0	3.64669e-07	4.52197e-08	3.20992e-06	3.23318e-08	2.77143e-07	2.79379e-07	0	6.2549e-07	1.11738e-06	4.43358e-08	8.71894e-08	4.53103e-07	0	0	0	0	1.40514e-08	5.67392e-09	6.85911e-07	3.06874e-07	0	7.94491e-07	2.18046e-07	7.21698e-06	9.03869e-08	5.11083e-07	1.87892e-11	1.65843e-07	2.51176e-06
ko04650	ko04650: Natural killer cell mediated cytotoxicity	1.52426e-05	1.37424e-05	8.11891e-05	6.50812e-05	0	3.14938e-05	1.85136e-05	2.23004e-05	4.50958e-05	2.05045e-05	5.91723e-06	3.85033e-06	6.79449e-05	0	0	1.71135e-05	2.77643e-05	7.32421e-06	4.98561e-06	3.6448e-05	0	0	1.79902e-05	2.66082e-05	1.81755e-05	0	2.61817e-05	3.06358e-05	1.70364e-05	1.62304e-05	6.62154e-05	0	0	0	0	0	8.39139e-06	7.97985e-05	9.9111e-06	4.18376e-06	8.02922e-05	0.000138941	8.38381e-05	1.50689e-05	1.67972e-05	7.91408e-06	2.74876e-05	0.000177759
ko03450	ko03450: Non-homologous end-joining	2.97917e-05	0	0.000143845	2.29484e-05	7.64944e-05	0.000103488	1.83121e-05	5.21858e-05	2.22538e-05	6.61204e-05	5.36086e-06	5.27586e-06	2.17821e-05	0.000398512	4.34306e-06	0.000124414	2.89382e-05	1.37401e-05	2.19445e-06	2.22699e-05	6.50025e-07	3.23331e-05	5.91e-05	7.36693e-06	7.06251e-05	3.76875e-05	8.46732e-05	0.00010915	3.37212e-05	1.08113e-05	2.46632e-05	8.14807e-05	0	0.000130205	1.62896e-05	3.42982e-06	8.22876e-06	3.49088e-05	1.51863e-05	1.52896e-06	5.94053e-05	0.000126525	2.93116e-05	4.80685e-05	2.24055e-05	3.02781e-05	9.30319e-05	6.9989e-05
ko00760	ko00760: Nicotinate and nicotinamide metabolism	0.0134931	0.00961606	0.0112663	0.0117373	0.0150107	0.0134558	0.0116199	0.0114485	0.0117398	0.0133529	0.0117675	0.0100992	0.012194	0.0138897	0.0140021	0.0136384	0.0136694	0.0120319	0.0105222	0.011947	0.0118745	0.0116838	0.013286	0.0142536	0.0139721	0.0144202	0.0128364	0.0119265	0.012491	0.0100031	0.0119781	0.0147706	0.0147597	0.012885	0.0130665	0.0160899	0.0116048	0.0116913	0.011022	0.0102113	0.0106649	0.0132323	0.0124559	0.011853	0.0116599	0.0112575	0.014171	0.0120579
ko00920	ko00920: Sulfur metabolism	0.00858018	0.00978985	0.00916907	0.0107899	0.00578283	0.00832691	0.00987553	0.00962579	0.0105958	0.00894392	0.0105221	0.00947892	0.00945639	0.00575464	0.00460997	0.00843344	0.00797971	0.00883481	0.00973414	0.0118487	0.00231191	0.00887882	0.0101171	0.0106399	0.00838961	0	0.00921561	0.00824388	0.00903717	0.00990396	0.0112209	0.00657882	0	0.0058684	0.00945948	0.00969146	0.00758201	0.0105283	0.00901292	0.0100439	0.011031	0.00391703	0.00714835	0.00945505	0.0101203	0.00893501	0.00879459	0.00968416
ko04144	ko04144: Endocytosis	2.53241e-05	7.38284e-06	0.000102998	0.000104613	5.8467e-05	3.60521e-05	1.64669e-05	6.00538e-05	6.36531e-05	2.77394e-05	6.73975e-06	8.76008e-06	9.73776e-05	0.000279341	3.50864e-06	4.11292e-05	6.61548e-05	1.35422e-05	4.20481e-06	5.17844e-05	2.13056e-06	4.15118e-05	1.81705e-05	2.95624e-05	2.35932e-05	2.49737e-06	2.70785e-05	3.46186e-05	2.2536e-05	1.48088e-05	9.02213e-05	0.000191243	8.86814e-06	0.000124342	9.15323e-05	1.02454e-05	1.33485e-05	0.000103073	2.16005e-05	7.52391e-06	0.000120815	0.000381827	8.37656e-05	2.19868e-05	1.59835e-05	8.06303e-06	2.79923e-05	0.000231971
ko00310	ko00310: Lysine degradation	0.00173963	0.00245871	0.00288891	0.0032562	0.00234303	0.00188383	0.00225663	0.00232234	0.00272109	0.00172275	0.0027278	0.00239547	0.00304736	0.00311772	0.00146691	0.0015403	0.00257407	0.00238405	0.00180868	0.00291511	0.00192737	0.00358701	0.00146215	0.00147015	0.00139961	0.00137548	0.00154273	0.00191486	0.00256602	0.00221184	0.00293422	0.00304329	0.00167223	0.00267262	0.00496958	0.00125738	0.00277761	0.00304644	0.00170998	0.0023136	0.00292651	0.00255815	0.00409347	0.00201564	0.00218736	0.00235222	0.00136948	0.00315074
ko04146	ko04146: Peroxisome	0.000547847	0.000959534	0.00127965	0.00126435	0.00166589	0.00042546	0.000993972	0.00104943	0.00113248	0.000465014	0.00113487	0.00092799	0.00110494	0.00100797	3.23414e-05	0.000269621	0.000276627	0.000930076	0.000955505	0.00120008	4.60166e-05	0.000913652	0.000541867	0.000513108	0.000356639	3.49257e-05	0.000575589	0.000498186	0.000791393	0.000788578	0.00127962	0.00143874	2.34887e-05	0.00122525	0.000852813	0.000515876	0.00112873	0.00111552	0.001005	0.000921099	0.00106457	0.00117996	0.00132584	0.00039595	0.00107262	0.00102828	0.000444674	0.00112308
ko00600	ko00600: Sphingolipid metabolism	0.00453908	0.0020328	0.00123001	0.00124588	0.00180127	0.00288682	0.00144347	0.00131538	0.00153129	0.00359869	0.000154335	0.00239203	0.00145795	0.00217826	0.00310716	0.00344265	0.00291499	0.00121667	0.0023299	0.00130462	0.00159537	0.00161276	0.00446205	0.00588654	0.00299062	0.0039208	0.00375364	0.003468	0.0012519	0.00143241	0.00163763	0.00189457	0	0.0018728	0.00117845	0.00531163	0.00112	0.00156496	0.0012303	0.00182563	0.00138464	0.00309914	0.00153966	0.00337597	0.00131019	0.0016401	0.0037119	0.00149191
ko04140	ko04140: Regulation of autophagy	2.69807e-05	1.28399e-05	0.000194403	8.75376e-05	0.000184342	6.04974e-05	4.42255e-05	9.76662e-05	5.54465e-05	2.04411e-05	1.17465e-05	1.01088e-05	9.05192e-05	0.000420353	3.81398e-07	1.42252e-05	3.19407e-05	1.43862e-05	1.97978e-06	2.8113e-05	4.21977e-05	3.42235e-05	1.27203e-05	1.782e-05	3.64771e-05	4.22309e-07	3.50441e-05	2.61564e-05	1.93937e-05	2.72031e-05	6.90011e-05	8.81193e-05	0	0.000155272	9.19706e-05	8.4712e-06	8.16487e-06	7.79422e-05	1.72785e-05	6.10931e-06	8.63065e-05	0.000353245	0.000241386	2.65897e-05	2.83414e-05	5.55233e-06	1.47289e-05	0.00011651
ko04141	ko04141: Protein processing in endoplasmic reticulum	0.00046403	0.000127726	0.000154723	0.000276398	0.000100165	0.000562014	5.24754e-05	0.000243609	0.000162543	0.000416587	4.3745e-05	8.46099e-05	0.000318605	0.00043592	2.33588e-05	0.000514692	0.000695904	0.000201602	0.000118211	0.000190276	3.5101e-05	0.00022099	0.000475669	0.000426469	0.000511253	2.08941e-05	0.000621517	0.000513436	0.000282936	0.000129482	0.00027103	0.000178315	2.67159e-05	0.000183516	0.000251942	0.000465679	0.000221164	0.000253926	7.51259e-05	0.000117069	0.000264446	0.000285144	6.9695e-05	0.000515857	0.000143672	0.000201859	0.000395263	0.000306766
ko04142	ko04142: Lysosome	0.000100367	1.34751e-05	7.96557e-05	9.29663e-05	5.01041e-05	6.81924e-05	4.5232e-05	2.59094e-05	6.72973e-05	6.81365e-05	2.6964e-05	1.93481e-05	0.000105223	0.000186628	2.41537e-05	7.73086e-05	6.14833e-05	4.15728e-05	1.12962e-05	5.07658e-05	3.85975e-06	3.15539e-05	6.73076e-05	9.235e-05	8.89903e-05	3.35743e-05	7.20688e-05	7.42877e-05	5.37444e-05	2.15591e-05	9.13187e-05	4.98704e-05	2.15845e-05	0.000244257	6.50056e-05	5.9063e-05	3.58054e-05	9.68042e-05	4.51531e-05	1.41388e-05	9.96792e-05	0.000253907	4.35329e-05	6.6402e-05	3.14119e-05	0.000122763	8.52157e-05	0.000140025
ko00604	ko00604: Glycosphingolipid biosynthesis - ganglio series	7.56894e-06	0	1.38234e-05	1.12446e-05	0	9.16794e-06	4.6371e-06	3.76918e-06	1.55421e-05	2.69022e-06	3.25096e-06	8.53212e-07	8.34466e-06	8.11811e-05	0	8.14561e-05	7.19008e-06	2.31967e-06	0	8.58745e-06	0	6.08391e-06	2.0851e-06	4.67096e-06	3.97842e-06	0	3.11546e-06	9.4122e-06	2.60724e-06	0	1.11907e-05	0.000116061	0	1.57355e-05	1.05271e-05	3.31294e-07	1.4221e-06	1.68006e-05	5.57096e-06	5.98491e-10	1.09761e-05	5.27039e-05	7.06141e-05	4.5331e-06	2.84622e-06	3.89549e-07	4.31778e-06	3.91301e-05
ko04260	ko04260: Cardiac muscle contraction	6.9798e-06	0	1.68021e-05	1.49445e-05	7.17861e-06	1.47525e-05	6.78728e-06	3.24039e-06	1.13509e-05	8.74613e-06	2.38589e-06	1.74257e-06	1.18018e-05	2.97532e-05	2.53904e-05	5.14568e-06	1.24609e-05	0	7.58836e-07	8.67391e-06	1.01455e-05	0	3.85412e-06	0	7.47193e-06	0	1.10629e-05	1.13906e-05	8.19045e-06	0	1.82075e-05	2.1466e-05	0	1.38067e-05	1.51998e-05	6.01389e-06	4.32188e-06	1.53465e-05	1.12097e-05	0	2.26689e-05	5.53115e-06	0	9.50475e-06	0	0	8.69869e-06	4.83741e-05
ko03040	ko03040: Spliceosome	0.000110734	8.62622e-05	0.000488936	0.000423262	0.000333084	0.000183692	0.000126495	0.000167048	0.000322327	0.00013809	4.25758e-05	5.87512e-05	0.000440425	0.00081342	9.39281e-05	9.14971e-05	0.000214426	9.05312e-05	7.14864e-05	0.000280585	7.5661e-05	0.000154956	0.000110011	0.000164735	0.000115284	0.000111945	0.000141866	0.000179948	0.000133842	0.00013387	0.000406341	0.000404233	0.000234531	0.000521065	0.000350197	7.52488e-05	8.40461e-05	0.000517579	0.000117497	8.87051e-05	0.000611783	0.000992538	0.000513825	8.55087e-05	0.000116174	9.93751e-05	0.000145111	0.00139807
ko00523	ko00523: Polyketide sugar unit biosynthesis	0	0	0	0.00819618	0	0.00850861	0	0	0	0	0	0	0.00826874	0	0	0	0	0	0	0	0	0	0	0	0.0086946	0	0	0.00747545	0	0	0	0	0	0	0	0	0	0	0	0	0	0	0	0.00825576	0	0	0.011071	0.00749571
ko04711	ko04711: Circadian rhythm - fly	5.38686e-06	8.19853e-06	4.33247e-05	2.67022e-05	5.00991e-05	1.31236e-05	4.1297e-06	1.20392e-05	2.76967e-05	8.46205e-06	2.84935e-06	8.63156e-06	4.71429e-05	0.000587283	3.90252e-06	5.70445e-06	1.89442e-05	1.00618e-05	8.44495e-07	2.27608e-05	9.12475e-06	7.42095e-05	4.07364e-07	1.11653e-05	1.3517e-05	3.48943e-05	1.31199e-05	1.94864e-05	7.6619e-06	1.95957e-05	2.23814e-05	0	0	4.71529e-05	1.56845e-05	3.59876e-08	6.22169e-06	4.21078e-05	2.31044e-06	4.06452e-07	3.84792e-05	0.000133545	4.19253e-05	1.50712e-05	4.74653e-06	3.9149e-06	5.18397e-06	8.3328e-05
ko02060	ko02060: Phosphotransferase system (PTS)	0.00071028	0.0130781	0.00997749	0.006885	0.0127105	0.00235913	0.0112521	0.0106329	0.0103418	0.00113224	0.0110561	0.0123596	0.00678079	0.0123642	0.0254688	0.00160753	0.00381635	0.00936757	0.01258	0.00910075	0.0228141	0.0100624	0.000944186	8.3559e-05	0.000966062	0.0281775	0.00160407	0.00307166	0.00726046	0.014983	0.00722123	0.0149186	0.0285315	0.0158749	0.0101621	0.000147832	0.00897008	0.00776264	0.0135605	0.0130112	0.00809356	0.0207009	0.0167228	0.00174378	0.0108173	0.0112898	0.000771893	0.00806452
ko04712	ko04712: Circadian rhythm - plant	9.88355e-06	0	6.01681e-05	2.5256e-05	0	1.551e-05	2.20194e-05	3.26373e-05	2.9432e-05	1.7322e-05	2.43895e-05	9.98683e-06	3.19467e-05	0	0	1.01488e-05	2.99861e-05	2.02976e-05	7.03779e-06	3.05209e-05	0	1.39045e-05	9.12662e-06	6.4593e-06	2.89575e-05	0	3.44828e-05	1.38394e-05	1.8726e-05	1.31633e-05	2.51508e-05	0	0	6.27162e-05	0	8.11966e-06	2.02331e-05	7.87909e-05	2.2697e-05	1.65223e-05	2.63975e-05	0.000220125	0.000114658	1.47723e-05	2.86793e-05	1.58325e-05	7.69378e-06	6.86585e-05
ko00944	ko00944: Flavone and flavonol biosynthesis	0	0	0	5.7524e-07	0	9.2884e-10	0	0	1.00565e-06	1.00531e-09	0	0	6.25849e-07	0	0	0	0	0	0	1.90183e-06	0	0	0	0	0	0	3.24108e-08	4.17675e-08	0	0	1.40452e-06	0	0	0	0	3.33418e-08	0	1.38957e-07	0	1.30357e-10	1.05426e-06	0	0	0	0	0	0	3.86006e-07
ko00909	ko00909: Sesquiterpenoid biosynthesis	0	0	0	0	4.69426e-05	0	0	0	1.40592e-07	9.10713e-10	0	0	0	0	0	1.19453e-07	0	0	0	0	0	0	0	0	9.12672e-08	0	0	1.28361e-07	0	0	0	0	0	0	0	1.20483e-07	0	0	7.17292e-10	0	0	0	0	0	0	0	0	3.1012e-07
ko00513	ko00513: Various types of N-glycan biosynthesis	4.51454e-06	6.46817e-07	2.93525e-05	9.20586e-06	6.4027e-06	4.63085e-06	3.36398e-06	3.55322e-05	6.47232e-06	4.97063e-06	1.71558e-06	3.24952e-06	1.06525e-05	1.59358e-05	1.07641e-07	4.41678e-06	1.06477e-06	4.6886e-06	4.41384e-06	7.26958e-06	0	1.22783e-06	3.94971e-06	5.96114e-06	3.71102e-06	0	4.88974e-06	2.17052e-06	6.46728e-06	1.5413e-06	6.05496e-06	0	0	1.40231e-05	1.46178e-07	6.82164e-07	6.94041e-06	5.20424e-06	6.9762e-07	2.26225e-06	7.76081e-06	1.70256e-06	0	3.26819e-06	1.19412e-06	1.87164e-06	3.09223e-06	1.06104e-05
ko00512	ko00512: Mucin type O-Glycan biosynthesis	2.22824e-06	4.30518e-07	1.08435e-05	1.10824e-05	0	4.35681e-06	8.13896e-07	0	6.79618e-06	1.69258e-06	5.01888e-08	2.51528e-07	5.45808e-06	1.88069e-05	1.03105e-07	3.47818e-06	1.19801e-06	4.66919e-07	1.20078e-06	3.73105e-06	0	3.51191e-05	1.37454e-06	3.20214e-06	8.07753e-07	0	1.46789e-06	2.80514e-06	1.09398e-06	5.56436e-07	1.26944e-05	0	1.49229e-05	1.31533e-05	6.75826e-09	1.79515e-06	1.20761e-06	1.29312e-05	1.49272e-07	6.10227e-11	1.11797e-05	1.60932e-06	0	1.67119e-06	8.62198e-07	5.8801e-07	3.11576e-06	2.76036e-05
ko00511	ko00511: Other glycan degradation	0.0152451	0.0180827	0.00351036	0.0039014	0.00979683	0.00916158	0.00759654	0.00883641	0.00591285	0.0132354	0.00470747	0.0177846	0.00529903	0.0107498	0.00314229	0.00963711	0.00820436	0.00500599	0.0180858	0.00465017	0.00645763	0.00939278	0.0159876	0.0197697	0.00975197	0.00377716	0.0127329	0.0115409	0.00424911	0.0146562	0.00544213	0.0108587	0.00117188	0.0106316	0.00651892	0.0189098	0.00547324	0.00504412	0.00769671	0.0123278	0.0043298	0.0200934	0.0106323	0.0117306	0.00571654	0.010772	0.0125194	0.00445702
ko00510	ko00510: N-Glycan biosynthesis	0.00110674	0.000186696	0.00101131	0.000954681	0.000744272	0.0012141	0.000489998	0.000321907	0.000689869	0.00109963	0.000334611	0.000205042	0.00110731	0.00100295	0.000646425	0.00149187	0.00155274	0.000682803	0.000202977	0.000533233	2.37487e-05	0.000448999	0.00115815	0.001044	0.00154207	0.000764214	0.00118738	0.00131935	0.000920954	0.000309925	0.000993559	0.00113158	0.00108449	0.000741357	0.00046377	0.00113684	0.000672871	0.00102612	0.000468497	0.000324347	0.00113737	0.00104726	0.000605683	0.00108619	0.000440031	0.000482156	0.00154422	0.00104416
ko04975	ko04975: Fat digestion and absorption	3.49958e-08	0	1.32902e-07	2.46988e-07	0	4.54583e-07	9.59742e-08	0	8.88512e-08	0	2.3333e-09	0	6.28332e-07	0	0	0	0	5.55677e-08	4.51845e-07	2.82466e-08	0	0	0	0	1.81464e-08	0	0	9.04291e-09	2.72185e-08	0	2.21108e-07	0	0	0	0	6.02045e-09	6.56495e-08	1.01749e-07	8.46777e-09	2.12438e-08	2.07337e-07	0	0	2.93255e-07	0	0	0	1.49859e-07
ko04974	ko04974: Protein digestion and absorption	0.000893142	5.25651e-05	0.000265049	0.000347474	4.49725e-05	0.000540001	0.00011255	6.99478e-05	0.000176814	0.000948769	0.000107688	5.92883e-05	0.000521302	6.15133e-05	1.68827e-05	0.000920644	0.000371675	0.000224731	6.94671e-05	0.000226543	1.42624e-06	0.000112858	0.00106072	0.00122979	0.00105337	2.96991e-05	0.000728978	0.000538684	0.000241264	6.73615e-05	0.000430622	2.69368e-05	2.92675e-05	4.53151e-05	0.000117535	0.00122749	0.000278993	0.000426987	8.93949e-05	0.000176372	0.000341473	1.02541e-05	3.42291e-05	0.000589987	9.7008e-05	0.000315914	0.00121143	0.000414564
ko04977	ko04977: Vitamin digestion and absorption	0	0	0	0	0	0	0	0	0	0	0	0	0	0	0	0	0	0	0	0	0	0	0	0	0	0	0	0	0	0	0	0	0	0	0	0	0	0	0	0	0	0	0	0	0	0	0	0
ko04976	ko04976: Bile secretion	2.51599e-06	6.5825e-07	1.99221e-06	1.66241e-06	1.22931e-05	2.68688e-06	3.15701e-06	1.0496e-06	2.16441e-06	8.40099e-07	9.85894e-07	7.98327e-07	5.03073e-06	4.20165e-05	1.57979e-06	5.09912e-07	6.98484e-07	3.2042e-06	6.09565e-07	1.5144e-06	2.72746e-07	4.92217e-07	2.08241e-07	3.13659e-07	3.7068e-07	5.76743e-10	9.16594e-07	1.54968e-06	3.83526e-06	1.11931e-05	1.97587e-06	8.74278e-06	7.33213e-10	1.51533e-06	2.14264e-05	3.95442e-07	1.33737e-06	4.49734e-06	2.02111e-06	6.47231e-07	2.74639e-06	5.01096e-06	3.86332e-06	6.73493e-07	1.9444e-06	1.62527e-06	1.44864e-06	2.43639e-06
ko00450	ko00450: Selenocompound metabolism	0.0121825	0.013575	0.0130059	0.0146702	0.0090134	0.0125197	0.015572	0.014412	0.0144127	0.0126716	0.0165667	0.0136289	0.013448	0.0108151	0.0147668	0.0122878	0.0134067	0.0160101	0.0134554	0.016416	0.0133195	0.0119142	0.0118239	0.0122741	0.0122417	0.0163911	0.0130155	0.0124712	0.0161593	0.0126493	0.014611	0.0102872	0.0141197	0.0152052	0.0109433	0.0120298	0.0152811	0.0147322	0.0151949	0.0140486	0.0148441	0.00586655	0.0103064	0.0119942	0.0160375	0.0139827	0.0124646	0.0139029
ko00565	ko00565: Ether lipid metabolism	0.000144364	0.00151226	0.000195252	0.000162552	0	0.000230573	0.000595577	0.000652215	0.000512396	0.000286107	0.000287311	0.00124187	0.000260073	0	2.11482e-06	2.31024e-05	3.23492e-05	0.000264102	0.00128736	0.000274958	0	0.000466906	2.58672e-05	7.91956e-05	4.40226e-05	4.05519e-05	5.82026e-05	0.000294524	9.46856e-05	0.00110376	0.00020074	0	0	4.59655e-05	0	2.19838e-05	0.000196971	0.000192018	0.000875569	0.00101359	0.000135468	7.24139e-05	8.10175e-05	0.000290647	0.000323645	0.000913826	4.12246e-05	0.00025367
ko00904	ko00904: Diterpenoid biosynthesis	1.302e-06	0	8.83817e-08	1.89155e-08	0	5.1196e-06	5.23364e-08	0	1.03252e-07	1.35004e-06	0	2.80426e-07	2.38659e-07	0	3.68308e-08	1.55025e-06	1.18979e-06	5.19089e-08	0	4.19352e-08	0	0	1.24982e-06	2.71159e-08	4.69979e-07	0	2.53141e-06	1.85306e-06	6.45015e-09	0	3.54401e-08	0	0	6.57431e-06	0	1.33289e-07	2.41615e-09	1.56462e-08	3.28503e-07	0	1.26658e-09	4.1777e-06	0	6.82925e-07	0	1.38875e-07	2.48049e-07	3.86744e-07
ko04075	ko04075: Plant hormone signal transduction	6.70281e-07	0	4.48445e-08	5.58679e-07	0	8.66218e-07	3.14541e-08	0	4.63682e-07	1.6541e-06	1.03068e-08	1.48131e-08	8.15534e-07	0	0	1.84797e-06	1.66952e-07	6.09344e-08	1.40283e-07	1.07767e-06	0	2.6252e-06	4.49603e-07	4.32123e-08	9.26497e-07	0	3.53377e-07	4.02002e-07	1.24769e-07	0	7.3178e-07	0	0	7.47535e-07	0	0	2.24516e-08	1.36881e-06	6.46028e-07	0	1.18999e-06	2.28167e-07	0	7.29442e-08	1.0939e-08	3.51902e-08	1.02276e-07	8.93911e-07
ko00300	ko00300: Lysine biosynthesis	0.0188823	0.0187837	0.0158916	0.0154098	0.0196555	0.0181665	0.0174395	0.017689	0.0160641	0.0186221	0.0158878	0.0180627	0.0157039	0.0167109	0.00821039	0.0203336	0.0210939	0.0169296	0.0175685	0.015357	0.0216759	0.0177032	0.0170883	0.0170234	0.0195881	0.00888809	0.0174261	0.018926	0.0165963	0.0184388	0.015354	0.0171498	0.00650468	0.0131956	0.0165351	0.0169451	0.0158	0.0160167	0.0185146	0.0178682	0.0160313	0.0167103	0.0164902	0.0186719	0.0175462	0.0184742	0.0202392	0.0156865
ko00905	ko00905: Brassinosteroid biosynthesis	3.61968e-07	0	0	1.44159e-07	0	4.06205e-07	0	0	0	4.42285e-07	0	0	0	0	0	1.40463e-07	1.67041e-08	0	0	0	0	0	2.18142e-06	2.43686e-07	2.51499e-07	0	4.36416e-07	1.31268e-07	0	0	0	0	0	0	0	9.90845e-08	0	0	0	0	0	2.18381e-06	0	1.903e-06	0	8.17905e-07	0	0
ko00196	ko00196: Photosynthesis - antenna proteins	5.06751e-07	5.26756e-07	1.60324e-06	2.07554e-06	0	1.0539e-06	6.92656e-07	0	1.29652e-06	4.96732e-07	5.61786e-07	7.44717e-08	5.25414e-06	0	0	3.89934e-07	1.49392e-06	1.3913e-06	0	8.98332e-07	0	0	2.17116e-07	1.77796e-07	1.25417e-06	0	1.99485e-06	1.65369e-06	1.27666e-07	0	3.7336e-06	0	0	1.49906e-05	1.28693e-05	1.95832e-07	1.36236e-07	1.43578e-06	5.79609e-07	0	3.83063e-06	3.40496e-07	6.95867e-06	2.35147e-07	4.72354e-07	2.34288e-08	1.1988e-06	2.16542e-06
ko00195	ko00195: Photosynthesis	2.68059e-05	2.62463e-05	2.37652e-05	4.28861e-05	5.46232e-05	4.38081e-05	2.24339e-05	2.7053e-05	2.23299e-05	2.04559e-05	9.85917e-06	1.44549e-05	3.10925e-05	2.82272e-05	6.40174e-06	2.20613e-05	0.000141356	1.36103e-05	1.29859e-05	2.03411e-05	3.6355e-06	0.00014846	1.85985e-05	1.07124e-05	1.5034e-05	4.62545e-06	3.29442e-05	4.77332e-05	1.77562e-05	2.06956e-05	3.54738e-05	3.45289e-05	0	0.00016007	5.02424e-05	6.56669e-06	9.79682e-06	3.15001e-05	1.08104e-05	4.57897e-06	3.26034e-05	1.00137e-05	9.25464e-06	3.24524e-05	1.45137e-05	1.08227e-05	8.3886e-06	3.872e-05
ko05416	ko05416: Viral myocarditis	7.06569e-07	0	1.49975e-05	2.37108e-06	0	3.82246e-06	4.07061e-06	0	4.23413e-06	5.8583e-06	0	0	4.27933e-06	0	1.5608e-07	7.61067e-06	3.46713e-06	2.00418e-07	0	1.76776e-06	0	0	2.85987e-06	1.84696e-06	1.38178e-06	0	2.49079e-06	2.1068e-06	0	0	1.98706e-06	2.28691e-06	1.33895e-07	0	1.15471e-09	0	0	5.25821e-06	0	0	2.9889e-06	2.42189e-07	0	6.78313e-06	0	0	1.92517e-06	6.1685e-06
ko00260	ko00260: Glycine, serine and threonine metabolism	0.0134303	0.0118036	0.0130627	0.01289	0.0137861	0.0124342	0.0124264	0.0124504	0.0125974	0.013721	0.0128619	0.0119194	0.0127177	0.0142259	0.00513092	0.0124669	0.0136854	0.0128571	0.0116242	0.0128372	0.00792489	0.0139372	0.0126008	0.0127859	0.0127837	0.00487286	0.0122952	0.0122554	0.0128789	0.0117685	0.012793	0.0141919	0.00486105	0.0131083	0.0147014	0.0128961	0.0128329	0.013113	0.0122484	0.0118802	0.0128186	0.014827	0.014019	0.0123637	0.012662	0.011986	0.0131513	0.0127664
ko00190	ko00190: Oxidative phosphorylation	0.00647961	0.0040731	0.00711856	0.00662046	0.00872968	0.00525863	0.00522115	0.00584081	0.00601181	0.00650221	0.00563511	0.00379366	0.00666416	0.00840044	0.00583664	0.00578217	0.00633315	0.00533217	0.00331145	0.00546314	0.00393104	0.00689654	0.00661631	0.00673527	0.00613106	0.00650042	0.00570371	0.00570735	0.00585261	0.00392982	0.00624187	0.00896161	0.00584231	0.00659752	0.00884495	0.00680587	0.00540185	0.00605587	0.00504208	0.00475103	0.00608564	0.0109666	0.00753631	0.00526712	0.00565814	0.00476911	0.00639552	0.00613412
ko03440	ko03440: Homologous recombination	0.0153927	0.0205462	0.0172034	0.0178511	0.0179753	0.0187808	0.0202346	0.0204088	0.0185349	0.0168541	0.0197821	0.01999	0.0172813	0.0176551	0.0253036	0.0164385	0.017686	0.0197216	0.0200927	0.0194085	0.0261982	0.0175073	0.0162825	0.0152103	0.0169712	0.0250194	0.0194151	0.0188942	0.0196463	0.019548	0.0181923	0.017873	0.0280985	0.0170626	0.0162481	0.0149711	0.0194339	0.0176129	0.0195837	0.0198942	0.0180104	0.0170009	0.0165822	0.0175885	0.0197956	0.0212338	0.0161547	0.0180922
ko00750	ko00750: Vitamin B6 metabolism	0.0177502	0.0133378	0.0142183	0.0140698	0.0177449	0.015293	0.0131426	0.0134067	0.013183	0.0167423	0.0128355	0.0130064	0.0148567	0.0157976	0.00248475	0.0177244	0.0139262	0.0133724	0.0129435	0.0135553	0.00625	0.0148366	0.0173433	0.0188913	0.0173001	0.000405971	0.0150803	0.0144402	0.0134378	0.0140821	0.0138908	0.015518	0.000239201	0.0122418	0.0158121	0.0170904	0.0134684	0.0145884	0.0120516	0.0129584	0.0129082	0.0179571	0.014795	0.0165755	0.0136598	0.0135405	0.0178941	0.013662
ko04626	ko04626: Plant-pathogen interaction	0.00143032	0.000921935	0.00129816	0.0013026	0.00126259	0.00142961	0.00115574	0.00115519	0.00118659	0.00150431	0.00109232	0.000963871	0.00143674	0.000920645	0.00118442	0.00125781	0.0013674	0.00135699	0.00101273	0.00115196	0.000749807	0.00111685	0.000923602	0.000730889	0.00123263	0.00124567	0.00137277	0.00131696	0.00135615	0.000961383	0.00127155	0.000692396	0.00136166	0.00135404	0.00133294	0.000951724	0.00133989	0.00140238	0.00111823	0.00114934	0.00137854	0.000681879	0.000733466	0.00132481	0.00117331	0.00115263	0.00102055	0.0012905
ko00592	ko00592: alpha-Linolenic acid metabolism	7.09514e-06	2.071e-07	0.000437612	0.00101709	7.71948e-05	0.000394098	1.48198e-06	2.86292e-05	0.000539453	9.37931e-06	0.000278339	6.44245e-07	0.000979578	0.000898425	0	2.89557e-06	0.000100933	1.93274e-06	2.93528e-07	0.000412387	9.80309e-08	0.00135337	4.1583e-06	2.74266e-06	3.52766e-06	0	3.30992e-06	0.000259806	2.89339e-06	2.52161e-06	0.00102065	0.000276905	0	0.000984046	0.00196907	2.82074e-06	1.35276e-06	0.000760805	1.48734e-06	5.27472e-07	0.000667724	0.00018636	0.000466953	3.26065e-06	2.08495e-06	1.97677e-07	3.31677e-06	0.000595291
ko00591	ko00591: Linoleic acid metabolism	2.17001e-07	7.19432e-06	2.61102e-07	7.88922e-07	0	3.07252e-06	1.32404e-07	3.47932e-06	1.81063e-07	2.2072e-06	2.74004e-07	1.45443e-08	4.76648e-09	0	2.14077e-06	2.18809e-06	4.46972e-06	2.43605e-07	0	1.41749e-09	1.46658e-06	7.49815e-06	2.94041e-07	1.04162e-06	2.6736e-06	0	4.71814e-06	5.27785e-06	2.65855e-07	0	0	2.18919e-06	0	1.25391e-05	0	1.82338e-06	1.09377e-07	1.99949e-06	0	0	1.52328e-07	6.48651e-06	0	4.00128e-06	5.18742e-07	5.10154e-07	1.31869e-07	8.23255e-07
ko04666	ko04666: Fc gamma R-mediated phagocytosis	1.74428e-06	1.18866e-06	1.29869e-05	5.75772e-06	1.59374e-06	1.33907e-06	5.61678e-06	5.8367e-06	5.86312e-06	8.26064e-07	7.99975e-07	8.64346e-07	7.60374e-06	1.14514e-08	6.90735e-07	2.89471e-07	2.83717e-06	4.36671e-06	4.45619e-07	3.12643e-06	0	6.61479e-06	1.77189e-07	6.95401e-07	4.69021e-07	0	1.13022e-06	1.3506e-06	3.94981e-06	4.9385e-07	7.2587e-06	1.07542e-08	0	0	0	4.86263e-07	1.07025e-06	7.09543e-06	7.40957e-06	5.41064e-07	8.09555e-06	1.13937e-06	0	6.63133e-07	2.77875e-06	8.61392e-08	2.26317e-06	1.77214e-05
ko00062	ko00062: Fatty acid elongation in mitochondria	1.42259e-06	9.39774e-07	1.09499e-05	2.13408e-06	0	1.6e-05	2.21546e-06	3.9075e-05	5.32348e-07	2.37678e-05	7.8137e-07	3.48024e-06	1.53981e-05	0.000189278	0	5.13899e-06	1.42791e-05	6.68641e-07	3.36231e-08	1.92224e-06	0	3.46464e-05	2.77302e-06	2.1698e-06	1.30568e-06	0	3.28823e-05	9.94633e-06	1.96172e-06	0	1.50462e-06	0	0	0	2.90592e-05	6.10968e-07	7.4694e-07	1.70893e-06	1.0716e-06	1.06197e-06	4.23921e-06	8.8958e-05	0	5.27576e-06	9.15023e-06	3.40106e-06	2.89226e-07	3.01808e-05
ko00061	ko00061: Fatty acid biosynthesis	0.016934	0.023947	0.0140631	0.0194895	0.00702701	0.0147981	0.0204487	0.0222376	0.0180951	0.015799	0.0210187	0.0227908	0.0189832	0.00825231	0.00466959	0.0153112	0.0183903	0.0200147	0.0236802	0.0194197	0.0336603	0.0174826	0.0160934	0.0174212	0.0155514	0.00425374	0.0156993	0.0157077	0.018891	0.0230678	0.0200789	0.00819484	0.00365243	0.0153737	0.014799	0.016508	0.0222928	0.0181409	0.0206572	0.0219259	0.0168375	0.00885776	0.00931705	0.0160129	0.0194267	0.0217974	0.0158417	0.0163576
ko04662	ko04662: B cell receptor signaling pathway	1.7289e-07	9.19023e-07	1.15211e-05	5.20522e-06	0	3.65685e-06	1.09702e-06	1.7318e-06	6.85149e-06	2.53184e-07	1.51655e-09	0	3.28865e-06	1.12134e-05	2.13832e-06	9.57135e-08	2.15631e-07	6.98776e-07	0	4.18461e-06	0	0	1.33245e-07	7.15008e-08	3.50317e-07	0	4.32961e-07	8.73932e-07	4.96074e-07	4.46497e-06	4.45059e-06	0	1.3175e-06	1.86015e-06	0	6.17183e-08	1.07751e-07	3.61107e-06	5.04179e-07	0	1.51668e-05	1.04409e-07	3.72823e-05	3.33894e-07	2.92225e-06	0	4.47001e-07	1.39637e-05
ko03070	ko03070: Bacterial secretion system	0.00847265	0.0084853	0.0103919	0.0108687	0.00980298	0.00938863	0.00999768	0.0103196	0.0108789	0.00853905	0.0105541	0.00900846	0.010507	0.0101281	0.00933868	0.00793118	0.0116754	0.0101007	0.00937711	0.0118351	0.00832174	0.00957821	0.00858008	0.00722492	0.00847098	0.0103048	0.0100871	0.0097861	0.0101248	0.00917623	0.0108903	0.0091724	0.00980755	0.00776231	0.00957442	0.00786894	0.0107691	0.0106233	0.00946434	0.00884461	0.0109586	0.0092111	0.00864292	0.00921491	0.011147	0.0088331	0.00740317	0.0104043
ko00253	ko00253: Tetracycline biosynthesis	0	1.6561e-07	0	0	0	0	0	4.37934e-07	1.46814e-06	0	6.76347e-07	4.43393e-07	0	3.71e-06	0	0	0	0	1.25173e-07	1.56934e-06	0	0	0	0	0	0	0	0	0	5.7428e-07	0	0	0	0	0	0	6.42458e-07	0	0	3.19903e-08	3.61543e-06	0	0	0	0	2.73993e-08	0	0
ko05211	ko05211: Renal cell carcinoma	5.04671e-06	0	4.74174e-06	6.39719e-06	0	1.85822e-06	1.21214e-06	1.09883e-06	6.28227e-06	2.79287e-07	4.02716e-07	5.44247e-09	2.9851e-06	0	0	3.82849e-07	9.84158e-07	1.05835e-06	0	5.0478e-06	0	0	1.51217e-06	6.91624e-07	1.45117e-07	0	7.21311e-07	9.95426e-07	4.81077e-08	0	4.39099e-06	0	0	0	0	3.35489e-08	2.45305e-07	3.85984e-06	5.65342e-07	5.01338e-09	1.55111e-05	3.71609e-07	0	2.90364e-07	1.86559e-06	0	1.06033e-06	1.38128e-05
ko04370	ko04370: VEGF signaling pathway	3.53764e-07	0	3.31311e-07	5.39798e-07	0	2.71008e-07	1.8442e-07	0	2.98426e-07	1.3371e-07	0	0	7.22788e-07	0	0	1.45216e-07	2.9284e-07	1.01644e-06	0	1.94568e-07	0	3.05015e-06	8.36367e-10	0	7.18001e-07	0	3.55848e-08	6.74026e-08	1.40941e-06	0	1.99573e-07	0	0	0	3.71056e-06	5.68334e-08	8.51575e-07	4.07501e-07	5.5046e-07	2.27731e-08	6.24406e-07	6.30939e-07	0	1.44412e-11	2.91344e-09	0	1.32326e-07	1.16394e-06
ko02040	ko02040: Flagellar assembly	0.0005287	0.000403306	0.000358249	0.00390301	0.000234824	0.00326695	0.000802512	0.00153098	0.00117083	0.000917617	0.000223533	0.000415957	0.00267334	0.000237268	2.58757e-05	0.00391962	0.00101881	0.00113575	0.00026825	0.00132654	5.58354e-05	0.000361132	0.00105212	0.000318453	0.00220588	1.91476e-05	0.00140851	0.00162223	0.00146373	0.000555259	0.00153923	0.000375856	1.19664e-05	0.000311946	0.000576561	0.000733655	0.000300068	0.00151944	0.000568452	0.000732499	0.00202663	3.71444e-05	8.99873e-05	0.00468348	0.0018594	0.000651462	0.000393923	0.00265442
ko04740	ko04740: Olfactory transduction	3.45972e-06	3.99425e-06	1.48022e-05	3.38875e-06	0.000173428	5.19342e-06	1.19629e-06	1.91119e-06	1.69008e-05	2.50035e-06	1.25067e-06	2.11468e-06	4.30156e-06	2.23376e-05	8.87233e-07	5.08659e-06	5.76901e-06	2.47876e-06	2.52392e-06	1.56969e-06	1.82045e-05	7.75255e-06	6.96509e-07	4.91187e-07	1.48269e-05	1.48127e-06	2.83162e-06	9.38176e-06	1.76401e-06	4.836e-06	2.04759e-05	3.5981e-06	1.2544e-07	3.00448e-06	8.82288e-06	5.18498e-07	1.34248e-06	2.59324e-06	3.32061e-07	1.0448e-06	3.89722e-05	1.4365e-06	7.05888e-06	2.64268e-06	2.39609e-06	3.69816e-07	8.54092e-06	4.00857e-06
ko00380	ko00380: Tryptophan metabolism	0.00195196	0.00222265	0.00277701	0.00272685	0.00306694	0.00213894	0.00215416	0.00250634	0.00253688	0.00193424	0.00236163	0.0021942	0.00251012	0.00468095	0.00269556	0.00161412	0.00212857	0.00221449	0.00227521	0.00251159	0.00231708	0.00354355	0.00155236	0.00158971	0.00147563	0.00293217	0.00218406	0.00218536	0.00233195	0.00223932	0.00261323	0	0.00307933	0.00369923	0.00464926	0.00124907	0.00224738	0.00251834	0.00219285	0.00228675	0.00246272	0.00357257	0.00372043	0.00191387	0.00223775	0.00226288	0.00145278	0.00244106
ko00500	ko00500: Starch and sucrose metabolism	0.0121969	0.0117314	0.0100036	0.00993313	0.0099835	0.0116705	0.0103127	0.00991083	0.0110549	0.0118936	0.00904351	0.0111764	0.0101628	0.0094846	0.0149273	0.0128	0.0133284	0.0100492	0.0111297	0.0100702	0.0151463	0.00914998	0.0129121	0.0132541	0.0123403	0.0170818	0.0112504	0.0112543	0.0100461	0.0113477	0.0105138	0.011517	0.0175974	0.0101847	0.0075714	0.0122291	0.00935397	0.0108885	0.0114791	0.0111159	0.0113743	0.0130396	0.0104044	0.0134639	0.0100077	0.0106532	0.0111813	0.0111131
ko05120	ko05120: Epithelial cell signaling in Helicobacter pylori infection	0.000996444	0.000933668	0.000359277	0.000746062	0.000154538	0.00108707	0.00107569	0.00103559	0.000791248	0.00105916	0.000973307	0.00100323	0.000789318	0.000150297	3.04317e-05	0.00103065	0.0011179	0.0011986	0.000896203	0.0007652	1.46719e-05	0.000736071	0.000941836	0.00101124	0.00108185	1.44843e-05	0.00107523	0.00106933	0.00128703	0.00105508	0.000796199	0.000169411	0	0.000346837	0.000429862	0.00096514	0.00111237	0.000805962	0.00117168	0.00106948	0.000769117	0.000392514	0.000335651	0.00101633	0.00108448	0.00108338	0.00102812	0.000780578
ko00590	ko00590: Arachidonic acid metabolism	0.000638922	0.00178672	0.000758782	0.00113714	0.00117412	0.000357186	0.00103654	0.00142662	0.00110606	0.00056969	0.00074213	0.00183262	0.00149171	0.00046211	0	0.00133785	0.000199107	0.0014928	0.00174782	0.000762296	1.09147e-05	0.000798615	0.00103955	0.00107145	0.00135693	1.04744e-06	0.000604808	0.00054396	0.00196701	0.00203417	0.00155936	0	0	0.001089	0.000834492	0.00136671	0.00146217	0.00120902	0.00125004	0.00162417	0.00103916	0.000227595	0.00127391	0.000548196	0.00110539	0.00207066	0.0014235	0.00135986
ko05323	ko05323: Rheumatoid arthritis	4.55748e-05	0	3.15492e-05	3.19542e-05	0	6.25733e-05	1.22757e-05	0	2.5909e-05	3.5315e-05	4.99602e-06	5.08053e-06	3.70793e-05	0	0	5.54891e-05	0.000187756	1.23673e-05	0	1.84926e-05	4.02593e-06	1.87473e-05	2.52251e-05	2.9272e-05	7.56042e-05	0	6.27664e-05	8.01957e-05	5.02941e-05	0	2.55065e-05	0	0	0.000250507	0	1.9166e-05	1.22871e-05	3.87494e-05	1.3807e-05	0	4.73701e-05	0.000325472	0	5.30963e-05	1.15953e-05	8.21127e-06	3.5891e-05	7.0446e-05
ko05322	ko05322: Systemic lupus erythematosus	3.75667e-06	1.20689e-05	0.000125487	9.93156e-05	5.56189e-06	1.51656e-05	8.31654e-05	6.14347e-05	5.89535e-05	6.13191e-06	5.4155e-05	1.5101e-05	0.000179415	3.4309e-05	4.00946e-07	9.23793e-06	1.11164e-05	1.07666e-05	1.34951e-06	6.38857e-05	7.32293e-07	1.37637e-05	1.07337e-05	6.79076e-06	1.43568e-05	0	1.17453e-05	1.2067e-05	4.99378e-05	5.29222e-05	0.00011701	2.90823e-05	5.60006e-07	4.21045e-05	2.9329e-05	1.05707e-06	1.97717e-05	0.000135847	1.10221e-05	1.53897e-06	0.000144813	0.000111585	2.48861e-05	2.75433e-06	3.8826e-05	1.51036e-06	1.18009e-05	0.000151783
ko04964	ko04964: Proximal tubule bicarbonate reclamation	1.60684e-06	1.01045e-06	4.43894e-06	1.82382e-06	0	7.01695e-06	8.37371e-07	1.09099e-05	2.52271e-06	7.37029e-06	4.5435e-07	2.27834e-06	4.881e-06	0.000190115	0	3.11513e-06	1.2045e-05	2.38424e-06	1.73166e-07	2.4251e-06	2.58151e-06	3.72718e-05	9.18964e-06	1.17336e-06	8.38144e-06	0	3.26557e-06	1.39244e-05	8.19232e-06	0	7.53843e-06	0	0	6.88646e-05	0	6.48286e-06	3.07198e-06	5.60115e-06	1.53907e-06	2.00028e-07	4.89913e-06	0.000176625	0	2.1282e-06	1.12468e-07	0	1.02218e-06	4.51731e-06
ko05320	ko05320: Autoimmune thyroid disease	1.08939e-07	0	1.44921e-05	2.08449e-06	6.3589e-07	4.70273e-07	6.06471e-06	0	3.42994e-06	2.98404e-06	1.19079e-07	3.64289e-08	3.82929e-06	3.31975e-07	1.10018e-06	2.9865e-06	2.8203e-06	2.74432e-07	0	1.44122e-06	0	3.5157e-06	4.58529e-06	2.03655e-06	6.87581e-07	0	1.66743e-06	1.91295e-07	1.39737e-06	0	7.90672e-07	0	0	0	3.29455e-08	4.5631e-06	3.98663e-07	1.8194e-06	1.24015e-05	4.96979e-08	2.21933e-06	1.31723e-06	0	3.49103e-07	6.15221e-06	0	5.11249e-07	4.84059e-06
ko04962	ko04962: Vasopressin-regulated water reabsorption	3.86198e-05	1.09897e-05	2.85235e-05	5.89264e-05	0	4.54297e-05	1.57012e-05	3.72417e-05	4.509e-05	8.49149e-05	9.14223e-06	7.50265e-06	5.23363e-05	0.000160118	3.45062e-06	1.94327e-05	3.66114e-05	1.70543e-05	1.68118e-05	4.04838e-05	1.92709e-05	3.93986e-05	5.39542e-05	5.70736e-06	8.37052e-06	0	2.84301e-05	1.95599e-05	4.40459e-05	2.27204e-05	5.37081e-05	0	3.4868e-06	6.45649e-05	7.02984e-05	5.52638e-06	1.64002e-05	7.16784e-05	9.19439e-06	8.04606e-06	0.000103608	0.000231093	6.52846e-05	3.50534e-05	8.74897e-06	4.7468e-06	0.000110696	0.000106047
ko04960	ko04960: Aldosterone-regulated sodium reabsorption	4.27363e-07	1.05944e-06	7.91388e-06	6.39427e-06	0	1.81164e-06	3.15861e-07	6.75548e-08	4.48853e-06	4.86799e-07	1.09168e-07	1.89225e-07	1.02647e-05	1.47825e-05	0	4.1335e-07	3.81543e-07	2.07429e-07	6.07596e-07	3.34859e-06	0	3.36821e-06	3.59972e-07	2.27623e-06	5.15929e-07	0	4.06958e-07	7.68132e-07	4.41568e-07	4.47763e-06	7.50478e-06	5.16552e-05	0	7.31174e-07	0	8.75434e-07	2.26243e-07	1.08061e-05	1.93212e-07	6.33087e-08	1.13831e-05	8.38242e-06	0	1.24895e-06	7.75078e-07	2.43117e-07	5.39823e-07	2.18722e-05
ko04660	ko04660: T cell receptor signaling pathway	1.23995e-06	0	3.48381e-06	3.80474e-06	0	3.59066e-06	2.71705e-06	9.04143e-07	4.50009e-06	2.3827e-06	3.14875e-07	5.30122e-08	2.95375e-06	0	0	3.69492e-06	3.15351e-06	7.46741e-07	9.73499e-08	4.01481e-06	0	3.50347e-06	5.4806e-07	7.42888e-07	2.11333e-06	0	1.37181e-06	1.37187e-06	2.986e-07	0	5.04279e-06	0	0	1.25236e-06	0	5.55452e-06	2.22022e-07	3.6592e-06	4.54695e-06	0	1.0356e-05	1.05918e-06	0	8.77297e-07	2.55988e-06	1.6877e-07	5.17593e-07	1.36261e-05
ko00625	ko00625: Chloroalkane and chloroalkene degradation	0.00442569	0.00860129	0.00377274	0.003158	0	0.0042327	0.0059816	0.00588143	0.00419462	0.00502318	0.00391093	0.0078123	0.00315908	0	0	0.00332619	0.0074201	0.00419105	0.00789698	0.00277441	0.00885896	0.00454664	0.00354428	0.00372551	0.00328973	0	0.00433271	0.00584188	0.00417103	0.00854579	0.00332332	0	0.00738961	0.00606514	0	0.00401021	0.00322054	0.00326502	0.00706043	0.0066158	0.0031791	0.00198389	0	0.00521254	0.00528214	0.00594962	0.00355863	0.0032249
ko00624	ko00624: Polycyclic aromatic hydrocarbon degradation	0.0023356	0.003544	0.0022662	0.00248448	0.00173811	0.00248902	0.00272233	0.00280233	0.00255867	0.00238235	0.00154436	0.00345664	0.00251591	0	0	0.00212893	0.00214891	0.002212	0.00344061	0.001899	0	0.00241591	0.00241633	0.00232714	0.00233074	0	0.00244139	0.002426	0.00240735	0	0.00244205	0.00269145	0	0.00225976	0.00183414	0.00228702	0.00192309	0.00257007	0.00310354	0.00320772	0.00270384	0	0.00220494	0.00244064	0.00245129	0.00340371	0.0023084	0.00270928
ko00627	ko00627: Aminobenzoate degradation	0.00153187	0.00423157	0.00176679	0.00199842	0.0017748	0.00146452	0.00254061	0.00275265	0.002336	0.00169059	0.00218856	0.00389605	0.00183529	0.00207384	0.00246886	0.00101269	0.00116393	0.00203206	0.00391797	0.00215283	0.0038502	0.00263085	0.00188099	0.00184002	0.00122976	0.0033156	0.00145464	0.00156037	0.00184882	0.00329345	0.00209325	0.00266007	0.00281428	0.00267858	0.00247671	0.00222372	0.00198177	0.00196846	0.002872	0.00299531	0.00199928	0.00182398	0.00324465	0.00147311	0.00221793	0.00304712	0.00137594	0.00191241
ko00626	ko00626: Naphthalene degradation	0.00545432	0.00865537	0.00380513	0.00381186	0	0.0048336	0.00556839	0.00586646	0.00448159	0.00608634	0.00362124	0.0077197	0.00366771	0.00405509	0.0054873	0.00414265	0.00534667	0.00377355	0.0079927	0.00302141	0.00728557	0.00535116	0.00497946	0.00534111	0.00409818	0.00600698	0.00483505	0.00563131	0.00400494	0.00872681	0.00407831	0	0.00596023	0.00543593	0	0.00518793	0.00321377	0.00386081	0.00629635	0.00651573	0.00369881	0.00434639	0	0.00537733	0.00465034	0.00643798	0.00451302	0.00376475
ko00621	ko00621: Dioxin degradation	1.14652e-06	0.00714486	0.00148955	0.00200524	0	1.69172e-05	0.00598658	0	0.00347503	1.31322e-06	0.00314462	0.00681434	0.00203105	0	0	2.74308e-07	4.89274e-05	0.00403265	0.00694118	0.00231393	0	0.00356749	3.10977e-07	5.79745e-07	2.35415e-07	0	3.34641e-05	1.17731e-05	0.00388817	0	0.002445	0	0	0	0	3.05418e-07	0.00401189	0.00270997	0.0065838	0.00562898	0.00233925	1.16517e-06	0	6.69096e-06	0.00484223	0.0056803	1.00621e-06	0.00258856
ko00620	ko00620: Pyruvate metabolism	0.0144817	0.0144259	0.0141272	0.013886	0.01126	0.0142864	0.0147192	0.0149075	0.0144306	0.0148512	0.014991	0.014827	0.0134571	0.0106612	0.0112638	0.0123181	0.0159998	0.0147239	0.0144211	0.0144766	0.0168746	0.0134612	0.0137492	0.0138953	0.0122919	0.0125942	0.0145831	0.0160471	0.0142276	0.0151494	0.0142015	0.0100942	0.0116085	0.01568	0.013619	0.0139289	0.0148707	0.0142781	0.014883	0.014451	0.0141119	0.00986461	0.0126898	0.0148056	0.0143701	0.0143255	0.0120133	0.013828
ko00623	ko00623: Toluene degradation	4.52746e-06	2.21974e-06	0.00772787	0.00708979	0	0.000154792	2.69516e-05	1.64462e-05	3.50623e-05	0.000156945	5.70676e-06	6.37611e-06	0.00697981	0.00670282	0	0.000116017	7.44455e-05	5.09915e-05	1.08067e-05	3.40822e-05	8.96675e-07	0.00616974	3.41651e-07	7.46655e-07	8.12291e-07	0	0.000158023	0.000237972	7.31695e-05	2.13424e-05	0.00650602	0	0	0	0.00846127	3.46721e-07	5.74641e-05	0.0064805	7.00462e-06	1.389e-05	0.00611226	0.00672478	0	0.000162736	1.42986e-05	1.09495e-05	4.64196e-07	0.00596436
ko00622	ko00622: Xylene degradation	7.15764e-06	0	1.65963e-06	2.07879e-06	0	6.09143e-06	8.20312e-07	6.87169e-06	3.02219e-06	1.56375e-06	1.77263e-06	1.36905e-06	2.90358e-06	0	0	2.48116e-06	1.67274e-05	1.04042e-06	6.05645e-07	2.1279e-06	2.87681e-06	1.15956e-05	3.35873e-06	6.50762e-06	1.02826e-06	0	7.12409e-06	5.05093e-06	1.57194e-06	1.16241e-06	9.71811e-07	0	0	2.38683e-06	4.58006e-06	9.01961e-07	4.28528e-07	2.55425e-06	7.64801e-07	3.50036e-07	1.60404e-06	4.10399e-07	1.79938e-06	3.99248e-06	1.05879e-05	6.54264e-08	3.32579e-06	2.75635e-06
ko00270	ko00270: Cysteine and methionine metabolism	0.0131425	0.0147098	0.0138573	0.013351	0.00967566	0.0136823	0.0151696	0.0145575	0.0140444	0.0129681	0.0146213	0.0147565	0.0132867	0.0100604	0.00968646	0.0144393	0.0161229	0.0152457	0.0141891	0.0134999	0.0124923	0.0139525	0.012469	0.0127414	0.0135907	0.00952417	0.0127359	0.0134025	0.0153133	0.0143259	0.0137542	0.0110594	0.00856915	0.011694	0.0127985	0.0122589	0.0139384	0.0135967	0.0157297	0.0147771	0.0142587	0.00914975	0.0107786	0.0137155	0.0156656	0.0148138	0.0132305	0.0136732
ko00010	ko00010: Glycolysis / Gluconeogenesis	0.0128214	0.016538	0.0167849	0.014609	0.0149552	0.0137814	0.0158137	0.0150687	0.0155215	0.013628	0.0153205	0.0162856	0.0147722	0.0138305	0.0187075	0.0124534	0.0143957	0.0152091	0.0156254	0.0146863	0.0188402	0.0144276	0.0112647	0.0108367	0.0122499	0.019704	0.013262	0.014934	0.0146023	0.0164071	0.0145399	0.0137383	0.0201795	0.0183521	0.0143801	0.0112752	0.0155096	0.0152983	0.0165276	0.0153678	0.0153018	0.0159861	0.0167894	0.0137382	0.0154787	0.0148454	0.0112262	0.0149241
ko05111	ko05111: Vibrio cholerae pathogenic cycle	0.000330555	9.49778e-06	8.0611e-05	0.000133732	3.20481e-05	0.00031284	8.05736e-05	5.55242e-05	7.78358e-05	0.000392591	3.17397e-05	1.837e-05	0.000147907	0.000174891	5.97421e-06	0.000394846	0.000221049	5.88165e-05	1.59947e-05	6.16777e-05	9.92425e-06	4.51593e-05	0.00037646	0.00056005	0.000529836	1.06954e-05	0.000396584	0.000324318	9.00595e-05	2.8472e-05	0.000120062	2.13613e-05	0	2.0934e-05	8.76686e-05	0.000414274	5.86868e-05	0.000113949	2.84631e-05	2.25422e-05	0.00010544	5.74988e-05	6.00492e-05	0.000292254	4.76953e-05	5.68249e-05	0.000463437	0.000123831
ko00940	ko00940: Phenylpropanoid biosynthesis	2.76549e-06	2.32952e-07	7.45331e-06	8.31738e-06	2.04329e-06	5.44859e-06	2.52057e-06	1.44572e-05	4.8793e-06	4.81808e-06	1.71792e-06	8.88247e-07	8.91424e-06	1.89594e-06	2.12685e-07	3.92866e-06	4.25485e-06	1.74489e-06	9.65527e-07	4.03686e-06	1.87274e-07	2.2167e-06	2.36216e-06	9.46025e-07	2.64355e-06	0	9.17142e-06	6.5211e-06	3.299e-06	4.00475e-06	1.42152e-05	1.74076e-06	0	1.59263e-06	2.97342e-06	7.71908e-07	1.99671e-06	9.23999e-06	9.16336e-07	1.8377e-07	4.45764e-06	2.33575e-06	5.94372e-06	5.85047e-06	1.88708e-06	1.28424e-06	1.11091e-06	6.70717e-06
ko00941	ko00941: Flavonoid biosynthesis	1.4494e-05	3.46943e-05	0.000310509	0.000391398	8.70783e-05	7.80294e-05	2.71854e-05	0.00012933	0.000292085	0.000107204	2.0688e-05	3.69863e-05	0.000411921	0	3.8878e-07	3.48968e-05	0.000125613	3.35652e-05	7.78366e-05	0.00025336	6.75918e-08	6.68281e-06	4.08883e-05	4.01931e-05	6.17205e-05	4.94041e-05	7.8585e-05	0.000138495	3.38755e-05	5.77069e-05	0.000491965	0	0	2.26868e-05	1.70378e-05	4.82861e-05	2.49709e-05	0.000177677	1.97959e-05	1.31767e-05	0.000214779	2.91049e-06	4.67942e-05	9.71052e-05	3.88079e-05	3.13174e-05	5.05097e-05	0.000220455
ko01053	ko01053: Biosynthesis of siderophore group nonribosomal peptides	9.38545e-05	0.00260938	0.00333699	0.00157819	0.000147232	0.000171175	0.00102987	0.00179743	0.00109609	0.000102871	0.000472244	0.00207711	0.00116859	0.000486929	3.61516e-05	9.16731e-05	0.000139946	0.000486456	0.0020118	0.000551923	7.06286e-06	0.00113669	7.12607e-05	6.50531e-05	5.42267e-05	2.99619e-07	0.00015012	0.000296346	0.000378678	0.00158291	0.000739622	0.000165294	6.97537e-05	0.000220987	0.000679337	6.20473e-05	0.00025979	0.000787464	0.00155577	0.00108519	0.00137729	9.03274e-05	0.000518184	0.000159392	0.00108909	0.00111874	7.02073e-05	0.00118547
ko00943	ko00943: Isoflavonoid biosynthesis	1.30333e-06	0	0	1.65945e-07	0	2.97382e-07	6.08518e-08	2.43693e-06	0	2.90039e-07	5.03898e-08	1.99647e-08	0	0	0	1.06302e-06	6.64018e-07	2.93448e-08	0	3.63041e-08	0	0	2.12845e-06	4.81917e-06	1.9389e-06	0	3.3706e-06	8.55795e-06	5.53686e-08	0	9.05372e-09	0	0	0	0	0	9.19976e-08	9.62645e-08	0	0	1.65188e-07	0	0	1.5522e-06	2.2736e-07	0	1.56106e-06	1.58797e-07
ko00100	ko00100: Steroid biosynthesis	3.07542e-05	3.25951e-06	4.53425e-05	4.69558e-05	0.000198252	5.87823e-05	1.87759e-05	8.17687e-05	3.33096e-05	7.13686e-05	8.30945e-06	1.41725e-05	5.04371e-05	0.000435381	5.09261e-06	4.65174e-05	5.42564e-05	2.10937e-05	1.46501e-05	2.41544e-05	2.02357e-06	2.05331e-05	3.92239e-05	1.80789e-05	1.40616e-05	0	7.88901e-05	6.28523e-05	2.98378e-05	1.68274e-05	4.52857e-05	0.000321247	0	0.000204368	0.000132514	9.22797e-06	7.94649e-06	4.78447e-05	1.22717e-05	3.47844e-06	6.15146e-05	0.000729648	0.000216845	5.04446e-05	3.05716e-05	5.32231e-06	1.34835e-05	6.83673e-05
ko00945	ko00945: Stilbenoid, diarylheptanoid and gingerol biosynthesis	0	0	1.63227e-08	0	0	0	3.59722e-07	2.50261e-07	3.64246e-07	0	9.36515e-07	1.65928e-07	8.17789e-10	0	0	0	0	1.21271e-07	1.39713e-08	0	0	0	0	0	4.76207e-09	0	0	0	3.35585e-07	0	2.45241e-07	0	0	0	0	0	9.13558e-07	6.53799e-08	1.323e-08	5.00488e-07	1.73077e-08	0	0	0	5.43754e-10	5.11995e-07	0	0
ko01057	ko01057: Biosynthesis of type II polyketide products	2.57319e-06	0	3.27646e-06	5.09394e-06	6.24393e-05	4.12373e-06	1.67156e-06	0	0	1.123e-06	0	0	4.0134e-06	0	1.37893e-07	1.55836e-06	8.25213e-07	1.24125e-06	0	0	0	6.99897e-06	4.35779e-06	4.54766e-06	1.52951e-06	0	2.85604e-06	2.02774e-06	2.74642e-06	0	4.05972e-06	2.99259e-05	0	1.3813e-05	1.94713e-05	1.6838e-07	0	3.9191e-06	1.46927e-06	0	0	9.8204e-05	0.000116678	3.43326e-06	9.19633e-07	0	5.183e-07	5.97644e-06
ko01056	ko01056: Biosynthesis of type II polyketide backbone	1.23719e-05	4.46233e-06	4.37422e-05	1.75323e-05	0	3.14908e-05	3.42392e-06	9.95096e-06	2.3141e-05	1.43095e-05	2.69311e-06	3.69857e-06	2.72835e-05	0	6.26186e-07	2.73595e-05	1.29561e-05	6.78644e-06	3.25427e-06	1.01583e-05	1.87613e-06	1.19313e-05	7.88576e-06	3.46164e-05	3.1385e-05	0	1.22241e-05	1.82943e-05	6.03843e-06	9.85379e-06	7.10202e-05	6.75881e-06	0	4.3361e-06	1.06195e-05	5.0208e-06	4.95592e-06	2.74475e-05	6.01653e-06	1.13971e-05	2.28158e-05	6.15107e-06	2.55122e-06	8.53175e-06	3.25719e-06	4.9145e-06	2.044e-05	6.04985e-05
ko04672	ko04672: Intestinal immune network for IgA production	0	0	2.55596e-05	1.36021e-05	0	0	0	0	1.02105e-05	7.65934e-06	0	1.02935e-06	1.94057e-05	0	0	2.65011e-06	0	0	0	8.52678e-06	0	0	0	0	0	0	0	3.94837e-06	0	0	0	0	0	0	0	0	0	1.90818e-05	1.76351e-05	0	2.2789e-05	0	4.96258e-05	1.32592e-06	0	0	2.03312e-06	4.24578e-05
ko04670	ko04670: Leukocyte transendothelial migration	1.27663e-06	1.11273e-06	9.47157e-06	8.39952e-06	0	1.84205e-06	1.61257e-06	6.08617e-07	4.82905e-06	3.36784e-06	5.59203e-07	1.53216e-06	8.81088e-06	2.78106e-05	1.1671e-06	3.38005e-06	3.37356e-06	8.75667e-07	0	3.78085e-06	1.33883e-07	3.49147e-06	1.85486e-06	1.56483e-06	2.15096e-06	0	4.93874e-06	2.62616e-06	2.03479e-06	1.01836e-06	5.76203e-06	3.88642e-06	1.61499e-06	5.6142e-06	9.86063e-06	9.64956e-07	1.17992e-06	8.9763e-06	9.12739e-07	1.58019e-07	8.32649e-06	1.5351e-06	0	1.96459e-06	2.32936e-06	1.01807e-06	2.08846e-06	2.13268e-05
ko00363	ko00363: Bisphenol degradation	0	0	0.00287036	3.41836e-07	0.00251537	3.40474e-06	0	0	0	0	0	0	0	0.0031391	0	0	0	0	0	6.94473e-07	0	0	0	0	0	0	0	0	0	0	0	0	0	0.00300172	0.00330555	0	0	5.58238e-07	0	0	0.00312437	0	0	0	0	0	0	0
ko00071	ko00071: Fatty acid metabolism	0.00220144	0.00461353	0.00262103	0.00260611	0	0.00288843	0.00360303	0.00361393	0.00295523	0.00293756	0.00326022	0.00436076	0.00256735	0.00374384	0.00446956	0.00240813	0.00304184	0.00298024	0.00430366	0.00251095	0.00414345	0.00412005	0.00226021	0.00198916	0.0022031	0.00439326	0.00248534	0.00332285	0.00302406	0.0047818	0.00272846	0.00259559	0	0.00487241	0.00532097	0.00239493	0.00282274	0.00256669	0.00394158	0.00381422	0.00231249	0.00238878	0.00441929	0.00299456	0.003277	0.00395816	0.00231375	0.00247519
ko00740	ko00740: Riboflavin metabolism	0.00972563	0.00598629	0.00958276	0.00917049	0.00995533	0.00824458	0.0073682	0.00829629	0.00824621	0.00983364	0.00996248	0.00632971	0.00965826	0.00978521	0.0142735	0.0106733	0.00635475	0.00906416	0.00596905	0.00978089	0.0190059	0.00842459	0.0098268	0.00970111	0.0104173	0.0177229	0.00829106	0.00729577	0.00880857	0.0051428	0.0099668	0.00971103	0.0165823	0.00583623	0.0107129	0.0102205	0.0103789	0.00930649	0.00584764	0.00691715	0.0087637	0.00910131	0.00938569	0.00933531	0.00780479	0.00820641	0.0113373	0.00781522
ko05330	ko05330: Allograft rejection	0	0	0	0	0	0	0	0	0	0	0	0	0	0	0	0	0	0	0	0	0	0	0	0	0	0	0	0	0	0	0	0	0	0	0	0	0	0	0	0	1.72905e-06	0	0	0	0	0	0	3.50365e-06
ko04360	ko04360: Axon guidance	6.31937e-06	3.58779e-06	1.84928e-05	1.85309e-05	1.54942e-05	7.02933e-06	3.06169e-06	2.35661e-06	1.21149e-05	3.39809e-06	7.08699e-07	7.95428e-07	2.0776e-05	2.84036e-05	1.05115e-08	2.32068e-06	5.71693e-06	1.86184e-06	5.68569e-07	1.02916e-05	8.55548e-07	7.45449e-06	3.4536e-06	2.91034e-06	2.83798e-06	6.65577e-08	1.04526e-05	7.51912e-06	4.00254e-06	4.51414e-06	1.72813e-05	1.97132e-05	2.14799e-06	1.32356e-05	1.34688e-05	1.79764e-06	2.31383e-06	2.00931e-05	1.47606e-06	7.13374e-07	2.14222e-05	1.01271e-05	7.26685e-06	3.42789e-06	2.89387e-06	1.06988e-06	2.93691e-06	4.03379e-05
ko05219	ko05219: Bladder cancer	7.1563e-06	0	2.65762e-06	5.7497e-06	0	3.08694e-06	7.77428e-07	0	1.03528e-06	3.57413e-06	6.61168e-07	1.17702e-07	4.70814e-06	0	0	1.00927e-06	1.42976e-06	5.25685e-07	0	2.1296e-06	0	0	2.15362e-06	8.78336e-07	2.99192e-07	0	1.46485e-06	1.46246e-06	9.05251e-08	0	7.28876e-07	0	0	0	0	9.73615e-08	4.64655e-07	2.89945e-06	8.08833e-07	0	3.8188e-06	2.79644e-07	0	6.17953e-07	1.13795e-06	2.21702e-08	1.47509e-06	5.69064e-06
ko04912	ko04912: GnRH signaling pathway	7.01209e-07	2.47495e-07	6.17255e-06	7.89504e-06	0	4.87865e-07	1.89019e-06	3.67282e-07	5.33392e-06	4.20988e-07	3.86321e-07	6.64705e-08	1.24191e-06	0	0	1.39408e-07	2.38762e-07	1.77219e-06	3.37888e-08	3.60255e-06	2.19973e-07	0	3.04734e-07	1.60148e-07	1.4452e-07	0	6.39442e-07	2.03408e-06	7.0416e-07	0	4.46523e-06	0	0	2.29309e-06	0	6.94466e-08	5.90873e-07	6.01727e-06	1.45813e-06	2.57452e-07	1.21201e-05	2.99481e-07	0	5.2976e-07	2.38559e-06	9.67534e-08	4.20368e-07	1.27387e-05
ko05217	ko05217: Basal cell carcinoma	0	0	0	0	0	0	0	0	0	0	0	0	0	0	0	0	0	0	0	0	0	0	0	0	0	0	0	0	0	0	0	0	0	0	0	0	0	0	0	0	0	0	0	0	0	0	0	0
ko05216	ko05216: Thyroid cancer	2.0555e-06	0	1.91059e-05	1.66669e-05	0	5.53079e-06	4.58885e-06	1.86734e-06	1.15652e-05	2.70153e-06	2.05636e-06	6.43957e-07	1.7279e-05	0	0	2.92756e-06	8.65765e-06	5.62228e-06	0	7.16607e-06	0	0	2.26927e-06	5.21111e-06	3.596e-06	0	1.88746e-06	5.11794e-06	3.06425e-06	0	1.80369e-05	0	0	5.02757e-06	0	1.07679e-06	1.58891e-06	2.12262e-05	4.357e-06	0	2.4397e-05	1.24762e-06	0	1.66519e-06	3.64725e-06	0	2.24188e-05	5.93438e-05
ko05215	ko05215: Prostate cancer	1.7114e-06	0	6.1692e-06	9.6234e-06	0	2.67403e-06	9.81304e-07	0	4.71581e-06	2.17674e-06	6.75137e-08	2.87579e-07	1.0965e-05	0	0	1.28191e-06	5.71191e-07	5.22778e-07	6.24014e-08	8.4206e-06	0	0	1.52816e-06	1.73015e-06	1.68763e-06	0	2.62873e-06	6.12561e-07	9.72223e-07	0	4.93575e-06	0	0	2.02154e-06	0	2.78534e-07	7.98186e-07	1.41519e-05	2.4215e-07	0	2.0919e-05	1.54894e-06	0	1.17453e-06	1.22206e-06	0	2.52528e-06	1.36667e-05
ko05214	ko05214: Glioma	0	0	0	0	0	0	0	0	0	0	0	0	0	0	0	0	0	0	0	0	0	0	0	0	0	0	0	0	0	0	0	0	0	0	0	0	0	0	0	0	0	0	0	0	0	0	0	0
ko05213	ko05213: Endometrial cancer	0	0	0	0	0	0	0	0	0	0	0	0	0	0	0	0	0	0	0	0	0	1.18328e-06	0	0	0	0	0	0	0	0	0	0	0	0	0	0	0	0	0	0	0	0	0	0	0	0	0	0
ko05212	ko05212: Pancreatic cancer	4.53304e-06	0	7.56241e-07	2.07823e-06	0	1.7003e-06	4.61985e-07	0	7.33847e-07	1.83645e-07	3.72882e-07	2.02792e-10	2.4929e-06	0	0	3.03141e-07	9.11257e-07	3.4062e-07	0	1.34075e-06	0	0	1.17489e-06	3.60758e-07	1.34329e-07	0	5.89874e-07	6.64341e-07	2.39009e-08	0	4.58922e-07	0	0	0	0	3.10638e-08	2.27103e-07	1.28191e-06	4.48828e-07	0	2.35434e-06	1.76072e-07	0	1.79014e-07	6.6308e-07	0	7.88779e-07	3.55756e-06
ko03060	ko03060: Protein export	0.0164557	0.016749	0.0206945	0.0200515	0.0206792	0.0164397	0.0191767	0.0198399	0.0201188	0.0161851	0.0210292	0.0178679	0.0197645	0.0203143	0.0194559	0.0155217	0.0162416	0.0191779	0.017211	0.020027	0.0185865	0.0192091	0.016971	0.0142341	0.016592	0.0215628	0.0176654	0.0159723	0.0192782	0.0172481	0.0197711	0.0196803	0.0198393	0.0161257	0.0192067	0.0156975	0.0196824	0.0191842	0.0185317	0.0163972	0.0199734	0.0191919	0.0177064	0.0161095	0.0201457	0.0178715	0.0150004	0.0196231
ko05210	ko05210: Colorectal cancer	1.51026e-07	0	3.89913e-06	4.11974e-06	0	1.43228e-07	6.98908e-07	0	5.67802e-06	8.09495e-08	3.0902e-12	5.22345e-09	1.14746e-07	0	0	9.55619e-08	4.84122e-08	5.96106e-07	0	3.49438e-06	0	0	1.5715e-07	5.13908e-11	4.19876e-11	0	1.6883e-07	2.46927e-07	5.55719e-10	0	3.89534e-06	0	0	0	0	0	4.85049e-08	2.69784e-06	9.13297e-08	0	1.35193e-05	9.69137e-08	0	3.07722e-07	8.81951e-07	0	2.68401e-07	1.02622e-05
ko00902	ko00902: Monoterpenoid biosynthesis	0	0	0	0	0	1.44389e-08	9.61676e-12	0	0	3.97806e-06	0	8.00144e-08	0	0	0	0	0	5.31284e-08	0	0	0	0	0	0	0	0	0	0	0	0	9.44654e-08	0	0	0	0	0	0	0	0	0	8.21469e-08	0	0	1.00054e-05	1.59209e-07	0	0	0
ko00561	ko00561: Glycerolipid metabolism	0.00312947	0.00750859	0.00404538	0.00427553	0.0057463	0.00358817	0.00582408	0.00613547	0.00536861	0.00357118	0.00584645	0.00760541	0.00439599	0.00485048	0.0084135	0.00281832	0.00527982	0.00568382	0.00675861	0.00569835	0.00682797	0.00613036	0.00267327	0.00261286	0.00255964	0.00958001	0.00361329	0.00432156	0.00508433	0.00762681	0.00471285	0.00601948	0.0118302	0.00645019	0.0051053	0.00255057	0.00516607	0.00468221	0.00639232	0.00766134	0.00409957	0.00698885	0.00626588	0.00377243	0.00598174	0.00627556	0.00262692	0.00461286
ko00534	ko00534: Glycosaminoglycan biosynthesis - heparan sulfate	1.77594e-05	8.18032e-06	7.13663e-05	5.15673e-05	1.64128e-05	2.17705e-05	7.95444e-06	1.69932e-05	3.61356e-05	1.66468e-05	9.10043e-06	7.87614e-06	5.07728e-05	0.000219951	1.29723e-06	1.07158e-05	1.74505e-05	8.61307e-06	3.03271e-06	3.09966e-05	0	2.04054e-05	9.53959e-06	2.2452e-05	1.50849e-05	1.09163e-05	1.14058e-05	1.67001e-05	6.67199e-06	4.94194e-06	4.80291e-05	5.04329e-05	0	4.91108e-05	2.06321e-05	5.22698e-06	4.44673e-06	5.86692e-05	8.20197e-06	2.02615e-06	7.74959e-05	1.07576e-05	0	9.0162e-06	6.77419e-06	1.97948e-06	1.39469e-05	0.000169651
ko05332	ko05332: Graft-versus-host disease	0	0	0	0	0	1.31682e-05	0	0	0	8.43581e-06	0	0	0	0	0	0	7.84982e-06	0	0	0	0	0	0	0	1.83477e-06	0	6.9808e-06	2.68061e-06	0	0	0	0	0	0	0	0	1.99512e-07	0	0	0	0	0	0	0	0	0	1.27185e-06	1.22517e-05
ko04910	ko04910: Insulin signaling pathway	0.000298046	2.54736e-05	9.7654e-05	0.000173493	1.13379e-05	0.000274868	0.000158767	6.34178e-05	0.000150899	0.000273484	7.24421e-05	3.36942e-05	0.000172982	0.000104772	1.56486e-06	0.000175628	0.000796891	9.65672e-05	5.33998e-05	0.000134001	2.69222e-07	3.35708e-05	0.000358717	0.000506333	0.000228159	8.08553e-06	0.000281107	0.00026447	9.90615e-05	5.88702e-05	0.000265235	0.000122125	8.64336e-07	1.26503e-05	5.43808e-06	0.000803394	0.000104517	0.000206033	0.000290841	7.26428e-05	0.000162698	9.03674e-06	1.09002e-05	0.000319039	0.000101194	0.000122787	0.000218278	0.000184186
ko00531	ko00531: Glycosaminoglycan degradation	0.00350011	0.000152087	6.65948e-05	0.000120705	0	0.00213877	0.000201385	0.000142362	0.000161028	0.00369045	0.000144226	0.000227199	0.000331983	0.000327671	7.7925e-06	0.00256562	0.00116317	0.000344163	0.000239904	0.000211366	3.1883e-05	0.000224489	0.00430216	0.00615102	0.00257167	0	0.0035789	0.00268	0.000355275	7.70961e-05	0.000169037	0	0	0.000175019	5.23797e-05	0.00591145	0.000303522	0.000325181	0.000136159	0.00021497	0.000228879	0.000104755	1.40678e-05	0.00269109	0.000214294	0.000713287	0.00381477	0.000258434
ko04916	ko04916: Melanogenesis	3.02689e-06	0	1.5519e-05	1.08614e-05	0	3.24574e-06	1.32527e-06	0	9.6889e-06	2.81814e-06	4.04816e-07	3.08544e-07	1.05356e-05	0	0	4.52645e-07	2.65057e-06	1.81962e-06	0	1.00316e-05	0	0	9.82743e-07	2.46627e-06	8.77752e-07	0	8.29094e-06	4.04134e-06	1.40181e-06	0	1.33539e-05	0	0	4.24699e-06	0	4.2845e-07	1.02982e-06	1.53559e-05	1.39284e-06	3.42724e-07	2.1677e-05	5.54479e-06	0	1.81348e-06	2.52648e-06	3.06606e-07	3.43571e-06	5.28912e-05
ko05130	ko05130: Pathogenic Escherichia coli infection	3.54807e-05	6.06219e-06	3.73451e-05	3.78171e-05	7.814e-05	3.66122e-05	2.37544e-05	2.48292e-05	3.17164e-05	3.59712e-05	1.05423e-05	8.18464e-06	3.36034e-05	2.82253e-05	2.86662e-05	1.98339e-05	6.71916e-05	4.12056e-05	1.99637e-05	2.39223e-05	1.74277e-06	4.39627e-05	5.19344e-05	3.54619e-05	2.76985e-05	5.13195e-05	7.31902e-05	5.00549e-05	2.53438e-05	1.80569e-05	3.59496e-05	0.00028369	2.93235e-05	0.000102438	0.00011475	3.79336e-05	3.55163e-05	3.64137e-05	4.80475e-05	6.6706e-06	3.68307e-05	7.13689e-05	0.000255365	5.17692e-05	5.64212e-05	2.52229e-05	2.44102e-05	0.000102813
ko04914	ko04914: Progesterone-mediated oocyte maturation	6.17242e-06	0	1.57238e-05	1.30754e-05	0	7.35101e-06	6.90935e-06	3.18191e-06	6.32991e-06	3.15305e-06	2.87258e-06	1.82843e-06	1.46379e-05	0	0	2.25958e-05	8.05094e-06	4.42641e-06	1.46973e-06	5.32084e-06	0	1.18941e-05	9.17172e-06	2.83898e-06	5.24234e-06	0	7.66171e-06	1.04612e-05	5.7957e-06	0	7.43561e-06	0	0	7.70511e-05	0	2.02012e-06	3.58216e-06	1.48165e-05	2.64083e-06	0	1.27089e-05	6.59081e-05	0	4.76378e-06	5.72088e-06	2.90841e-06	5.38902e-06	2.21797e-05
ko04113	ko04113: Meiosis - yeast	3.70943e-05	6.52985e-06	4.94744e-05	5.45048e-05	6.34751e-05	1.80105e-05	5.47961e-06	9.31625e-05	3.13225e-05	1.97377e-05	1.00354e-05	4.22656e-05	4.9165e-05	0.000111974	2.04199e-06	2.51469e-05	1.10387e-05	1.38085e-05	6.7238e-05	7.21769e-05	3.45211e-06	4.07387e-05	2.19943e-05	2.63295e-05	5.19019e-05	0	3.14726e-05	1.81594e-05	1.7698e-05	4.20645e-06	2.22337e-05	0.000251886	6.45288e-06	0.000121892	0.000153096	3.39876e-05	1.49311e-05	3.95499e-05	3.20182e-05	4.40557e-06	1.93423e-05	0.000364566	6.16358e-05	2.9642e-05	6.80118e-06	1.13768e-05	4.53853e-05	5.38427e-05
ko00361	ko00361: Chlorocyclohexane and chlorobenzene degradation	0.00033819	1.30531e-07	0.000481007	0.000568979	0.000233077	2.26811e-07	2.47086e-07	3.0845e-08	1.37233e-06	2.27565e-06	1.12396e-07	3.31983e-07	0.00051322	0.000694826	4.03061e-05	7.88605e-05	1.19359e-06	3.55182e-07	9.42289e-11	9.93817e-07	0	0.000294728	0.000559111	0.000739628	0.000382597	5.38472e-05	2.00503e-07	9.13876e-07	1.4937e-06	2.06957e-05	0.000417195	0.000190434	0	0.000205153	0	0.000516133	1.43512e-07	0.000453977	2.20879e-07	0	0.000419132	9.58275e-05	0.000643206	8.81412e-07	2.68542e-07	3.97973e-07	0.000292325	0.000459513
ko00362	ko00362: Benzoate degradation	0.00152028	0.00285052	0.00141714	0.00150764	0.000906964	0.00196803	0.00204229	0.00189756	0.00172685	0.00176403	0.001253	0.00266361	0.00161684	0.00144148	0.00453645	0.00148385	0.00268349	0.00177859	0.00278205	0.00119171	0.00329389	0.0018525	0.0012268	0.00156051	0.00133235	0.00517998	0.00165715	0.00206153	0.00194193	0.00268471	0.00161676	0.0014791	0.00470613	0.00164505	0.00159077	0.000960095	0.00161858	0.00157817	0.00221924	0.00215069	0.00151972	0.000851182	0.00199859	0.00220007	0.0017498	0.00213888	0.00134125	0.00167074
ko04110	ko04110: Cell cycle	2.27267e-06	4.335e-05	5.77921e-05	2.6555e-05	7.3434e-05	2.01558e-05	1.57743e-05	2.88244e-06	1.68688e-05	1.21529e-05	1.45533e-06	1.18211e-06	3.28989e-05	0.000170196	5.13214e-06	5.59389e-06	2.12581e-05	3.94698e-06	7.40158e-07	1.38138e-05	2.30941e-06	3.34177e-05	6.40161e-07	7.22121e-06	3.31662e-06	0	2.3606e-06	1.27946e-05	4.40338e-06	0.000166478	2.34324e-05	0	1.24314e-06	1.21196e-05	1.14282e-05	4.76391e-07	2.76199e-06	2.59091e-05	2.28987e-06	6.77468e-06	3.49633e-05	2.72758e-05	0.000112564	2.7773e-06	1.1761e-05	9.06922e-07	3.21052e-06	5.29728e-05
ko00364	ko00364: Fluorobenzoate degradation	0	0	9.68563e-05	0.000180839	0	2.04208e-09	0	0	7.23224e-07	0	0	0	0.000191094	0	0	0	0	0	0	0	0	0	3.11939e-07	0	0	0	0	0	0	0	0	0	0	0	0	0	0	0.000217776	2.80925e-07	0	0.000262079	0	0	0	0	6.01777e-08	0	0.000220195
ko00533	ko00533: Glycosaminoglycan biosynthesis - keratan sulfate	1.71467e-06	4.42871e-06	2.54051e-05	3.14754e-05	0	3.69146e-06	8.09559e-07	5.20081e-06	1.67577e-05	3.29539e-06	1.66801e-07	0	2.52808e-05	0	0	1.46315e-06	3.61598e-06	5.58476e-07	2.84774e-08	1.36118e-05	1.35844e-06	0	9.71511e-07	2.17075e-06	1.34854e-06	0	3.09277e-06	6.67588e-06	1.65376e-06	0	2.48803e-05	0	0	5.95645e-06	8.49836e-08	5.14292e-07	6.75027e-07	2.85545e-05	3.84741e-07	2.78029e-06	2.05384e-05	1.95618e-06	0	1.56766e-06	9.76162e-07	0	2.09107e-06	8.39802e-05
ko04115	ko04115: p53 signaling pathway	3.85074e-06	1.43158e-06	4.04577e-05	3.67689e-05	3.44168e-05	1.06925e-05	1.98198e-05	1.0231e-05	1.73573e-05	3.21405e-06	2.72968e-06	8.85832e-06	2.80081e-05	3.80694e-05	5.89818e-07	1.98675e-05	8.63939e-06	1.10931e-05	3.49267e-06	1.40009e-05	8.93484e-07	8.48267e-06	3.65447e-06	4.88597e-06	1.61499e-05	1.08282e-05	6.16637e-06	1.15792e-05	1.37968e-05	3.22998e-06	2.47788e-05	9.06904e-05	1.24907e-08	2.54657e-05	6.75683e-05	2.69704e-06	7.55547e-06	2.89176e-05	1.36331e-05	2.28656e-06	3.82702e-05	4.35376e-05	9.83558e-06	5.48825e-06	1.89046e-05	3.53155e-06	1.65652e-05	7.62487e-05
ko04114	ko04114: Oocyte meiosis	1.23878e-06	9.23953e-07	1.64474e-05	8.69967e-06	6.57416e-06	5.37644e-06	1.95975e-06	2.17244e-06	6.93424e-06	3.17671e-06	3.03092e-07	1.65058e-07	1.0734e-05	5.37325e-05	0	2.10529e-06	2.50985e-06	5.03603e-07	2.0006e-07	6.20291e-06	0	4.05397e-06	2.49547e-06	2.89473e-06	3.1375e-06	6.256e-06	2.44189e-06	4.7687e-06	9.74259e-07	3.73548e-06	1.15796e-05	2.57815e-05	0	1.3597e-05	9.99111e-06	8.50579e-06	4.54502e-07	1.41074e-05	1.25112e-06	4.28106e-07	1.13326e-05	5.7743e-06	0	1.38711e-06	9.05649e-07	3.91488e-07	9.96031e-07	3.07913e-05
ko00532	ko00532: Glycosaminoglycan biosynthesis - chondroitin sulfate	1.32759e-05	5.48412e-06	9.9327e-06	1.44839e-05	0	1.69318e-05	3.31127e-06	6.38611e-06	9.68759e-06	2.19129e-05	9.30001e-07	5.36925e-07	7.57644e-06	1.69944e-05	0	1.20898e-05	9.56411e-06	4.3629e-06	6.16413e-07	1.06108e-05	1.96038e-06	2.04675e-06	1.36515e-05	8.71835e-06	9.84152e-06	0	1.08339e-05	1.76897e-05	1.62064e-05	5.23259e-06	7.58441e-06	0	0	1.4707e-05	0	3.12111e-06	2.12829e-05	1.64789e-05	4.10574e-06	2.78078e-06	2.25703e-05	3.17181e-06	0	9.13258e-06	3.55615e-06	1.09133e-06	1.39326e-05	4.12906e-05
ko00430	ko00430: Taurine and hypotaurine metabolism	0.0119665	0.00894854	0.00863992	0.0089231	0.00875201	0.0117948	0.00909339	0.00801399	0.00848528	0.0122014	0.00726045	0.00906693	0.00934739	0.00657173	0.00830831	0.0119646	0.00811972	0.00889666	0.00846194	0.00750015	0.00830914	0.00752446	0.0115519	0.0114186	0.0105973	0.00771366	0.0116349	0.0124144	0.00891992	0.0077737	0.00901107	0.00911702	0.0080968	0.0113885	0.00706824	0.0114246	0.00815297	0.0090644	0.0100951	0.00846638	0.00881052	0.00527889	0.00881677	0.0104981	0.00863459	0.00775192	0.0116291	0.00912678
ko02010	ko02010: ABC transporters	0.00350686	0.00934939	0.00598854	0.00662999	0.00559598	0.00440581	0.00786809	0.00853485	0.00784952	0.00403541	0.00959324	0.00880268	0.00563574	0.00597765	0.00875059	0.00375656	0.00537886	0.00800874	0.00928214	0.00874359	0.00932036	0.00704727	0.00357729	0.00348129	0.00330091	0.00900437	0.00439003	0.00528749	0.00757266	0.00838149	0.00659869	0.00640418	0.00932035	0.00790818	0.00603997	0.00366106	0.00839123	0.00651493	0.00787989	0.00928715	0.00656618	0.00675376	0.00634705	0.00480591	0.00807041	0.00835317	0.00314704	0.00673583
ko00360	ko00360: Phenylalanine metabolism	0.00387414	5.07467e-05	0.00211439	0.00263391	0.00192842	0.00329967	0.00185299	0.00152915	0.0021259	0.00336047	0.00198078	0.000810722	0.00257743	0.00294208	0.00116559	0.00387856	0.00344084	0.00220327	0.000770171	0.00199591	0.000841042	0.00206852	0.004234	0.00409298	0.00383964	0.00105526	0.00339575	0.00321183	0.00246077	0.000999252	0.00263294	0.00231678	0.000997843	0.00209361	0.00273378	0.00413543	0.00184846	0.00239893	0.00180938	0.00143695	0.0024273	0.00264766	0.00198459	0.00352667	0.00212687	0.00140514	0.0041392	0.00246389
ko04622	ko04622: RIG-I-like receptor signaling pathway	2.68813e-05	5.13214e-06	4.02994e-05	4.88993e-05	3.45681e-05	3.40682e-05	1.38592e-05	1.59294e-05	2.75042e-05	2.21009e-05	5.82379e-06	6.0985e-06	5.43369e-05	3.22928e-05	2.41495e-05	2.292e-05	2.12086e-05	1.42896e-05	5.27324e-06	2.23897e-05	2.1211e-05	2.57084e-05	1.79218e-05	2.49125e-05	2.69878e-05	4.29647e-05	2.01631e-05	2.1532e-05	2.39605e-05	1.29118e-05	3.872e-05	2.75354e-05	2.81026e-05	5.75846e-05	9.08759e-05	1.04496e-05	1.64795e-05	4.84152e-05	1.23585e-05	1.3856e-05	4.74288e-05	7.14744e-05	2.60089e-05	2.42804e-05	1.32281e-05	1.74659e-05	3.48778e-05	0.000112624
ko00633	ko00633: Nitrotoluene degradation	0.000540089	0.000655024	0.00105023	0.00152915	0.000754513	0.00252848	0.00149607	0.0012555	0.00164582	0.00187498	0.00313303	0.00076348	0.00168512	0.000489941	0.000134792	0.000246432	0.00236053	0.00293952	0.000957994	0.00267803	6.32248e-05	0.00081362	0.00018583	0.000235651	0.000244286	0.000119144	0.00169195	0.00453617	0.00237262	0.0009314	0.00202055	0.000207157	0.000304074	0.000376456	0.00137732	0.000223173	0.00294113	0.00165758	0.00112548	0.00164899	0.00150979	0.000342787	0.000421008	0.00223268	0.00254175	0.000669095	0.000652356	0.00127691
ko00040	ko00040: Pentose and glucuronate interconversions	0.0133662	0.00375904	0.00387781	0.00393317	0.00795597	0.0104086	0.00365033	0.0038388	0.00383862	0.012207	0.00292673	0.00317369	0.00527938	0.00694543	0.00303304	0.0141624	0.0104638	0.00336657	0.00502996	0.00344574	0.0070675	0.00484509	0.0152626	0.014933	0.0119127	0.00292363	0.0120529	0.0113747	0.00400854	0.00566098	0.00376476	0.00922813	0.00282945	0.00465957	0.00612423	0.0151568	0.00307572	0.00449599	0.00325213	0.00303057	0.00456631	0.0111866	0.00735142	0.0123765	0.00342312	0.00313199	0.0146224	0.00461759
ko00730	ko00730: Thiamine metabolism	0.0163134	0.0180373	0.0130397	0.0138216	0.0207472	0.0196608	0.0150338	0.0166182	0.0150846	0.0182392	0.0130745	0.0213354	0.0127176	0.0180463	0.023297	0.020279	0.0214644	0.0158565	0.0211972	0.0157733	0.0191771	0.0183859	0.0167302	0.0181001	0.0200938	0.0215375	0.0167934	0.0166049	0.0177294	0.0204216	0.0131827	0.0184746	0.0242337	0.0223891	0.0201228	0.0177679	0.0170604	0.0133038	0.0139248	0.0222648	0.0134172	0.0197423	0.0166399	0.0178814	0.0153394	0.0184431	0.0200446	0.0135391
ko04111	ko04111: Cell cycle - yeast	5.15928e-06	1.80688e-06	1.18331e-05	1.08289e-05	5.15944e-05	6.33723e-06	3.76153e-06	5.13216e-05	8.05379e-06	7.99234e-06	1.73986e-06	3.84053e-06	1.44298e-05	0.000155028	1.23137e-06	3.89435e-06	1.07225e-05	3.26788e-06	1.82734e-06	7.38139e-06	8.22064e-07	1.54857e-06	4.19104e-06	5.51422e-06	9.84989e-06	1.72634e-07	6.29713e-06	8.14985e-06	4.88034e-06	3.06222e-06	8.09785e-06	7.47104e-05	9.76028e-08	7.76135e-05	3.78306e-05	2.96476e-06	4.09527e-06	1.37203e-05	3.87054e-06	1.72444e-06	1.38315e-05	0.000193056	5.50143e-05	6.58941e-06	3.97191e-06	4.00025e-06	7.10757e-06	2.59438e-05
ko01040	ko01040: Biosynthesis of unsaturated fatty acids	0.00211185	0.00223193	0.00239525	0.00262169	0.00194631	0.00177868	0.00236585	0.00262226	0.00244738	0.00189034	0.00341736	0.00217476	0.00230149	0.00234475	0.0011984	0.00165837	0.00171313	0.00241961	0.00225235	0.00309317	0.00245507	0.00340984	0.00186133	0.00221804	0.00148275	0.00124718	0.00199515	0.00198656	0.00191667	0.00213332	0.00258515	0.0022488	0	0.0023601	0.003641	0.00149121	0.0030254	0.00232604	0.00189404	0.0025027	0.00209778	0.00281932	0.00198205	0.00196528	0.00234457	0.00247866	0.00148767	0.00201861
ko00311	ko00311: Penicillin and cephalosporin biosynthesis	0.00151559	0.00332596	0.000636757	0.00091312	0.000614282	0.000389512	0.0012753	0.00116454	0.00105594	0.0013874	0.000707834	0.00264601	0.00115502	0.000635815	2.35993e-06	0.000743735	0.00026592	0.000620358	0.00282468	0.000639466	0.00364835	0.00127288	0.00173969	0.00275453	0.000842101	4.30017e-05	0.000960789	0.000674314	0.000547147	0.000511824	0.000935715	0.00104659	0	0.000104537	0.000570497	0.00203422	0.0006516	0.000849522	0.00136258	0.00215315	0.0008273	0.00106292	0.000635144	0.0011882	0.000826992	0.00183113	0.00298581	0.000818394
ko04514	ko04514: Cell adhesion molecules (CAMs)	9.87912e-06	2.92857e-06	2.9097e-05	2.4078e-05	2.69494e-05	8.16296e-06	8.97775e-06	2.95159e-06	1.52056e-05	9.16033e-06	2.17236e-06	1.39493e-06	2.20934e-05	3.42657e-05	9.88557e-06	6.14047e-06	2.12102e-05	4.73414e-06	6.33172e-07	1.45215e-05	5.07758e-07	1.26557e-05	1.00776e-05	1.23383e-05	1.07711e-05	0	9.12402e-06	9.73607e-06	6.81201e-06	3.13652e-05	1.90138e-05	4.93062e-05	3.04466e-06	1.36054e-05	2.41103e-05	8.7206e-06	2.51989e-06	2.2809e-05	7.94068e-06	8.91124e-07	2.76764e-05	1.31374e-05	1.14303e-06	6.84606e-06	5.23103e-06	2.3128e-06	8.19607e-06	5.06145e-05
ko04512	ko04512: ECM-receptor interaction	2.02876e-05	3.91714e-05	7.50497e-05	6.93551e-05	1.21491e-05	3.66225e-05	6.16808e-05	2.25964e-05	4.50663e-05	3.3707e-05	4.73237e-05	1.30701e-05	6.83409e-05	8.66823e-05	3.64161e-06	1.25659e-05	3.99119e-05	3.58867e-05	1.3703e-05	5.89303e-05	5.94889e-07	4.27718e-05	3.24166e-05	2.79841e-05	1.65972e-05	0	3.1525e-05	3.27991e-05	3.25997e-05	2.54687e-05	5.63252e-05	0.00010613	4.00441e-06	8.3831e-05	4.02843e-05	1.49463e-05	2.6655e-05	7.2564e-05	4.24438e-05	5.1198e-05	6.78168e-05	3.29629e-05	3.35459e-05	2.85577e-05	3.76557e-05	2.17789e-05	1.59358e-05	0.000143447
ko00281	ko00281: Geraniol degradation	0.00342785	4.67873e-06	0.000758793	0.00104264	0.00171412	0.00205061	8.67188e-06	6.00421e-06	0.00100051	0.00307777	0.000645214	3.18032e-06	0.00108902	0.00335166	1.68602e-05	0.00252433	0.00117995	7.92815e-06	3.14092e-06	0.000751498	3.81778e-05	0.00413374	0.00321618	0.00421824	0.00272177	1.41739e-05	0.00215442	0.00201373	0.000956942	2.2432e-05	0.00114574	0.0031949	7.21557e-06	0.00223024	0.0051983	0.00366761	0.000988713	0.00114951	6.0053e-06	4.33921e-06	0.00122914	0.0034575	0.00257595	0.00203565	1.06362e-05	1.37627e-06	0.00300673	0.00113558
ko04145	ko04145: Phagosome	4.26706e-05	2.31792e-05	4.17648e-05	4.84016e-05	3.90737e-05	5.55839e-05	2.44484e-05	3.622e-05	3.51838e-05	3.81631e-05	1.90892e-05	2.70132e-05	6.19799e-05	0.00015238	2.67182e-06	3.98799e-05	0.000153158	1.94493e-05	1.66282e-05	3.92233e-05	0	4.55537e-05	2.09877e-05	2.79077e-05	9.54178e-05	1.5837e-05	5.66221e-05	7.06654e-05	4.52683e-05	3.38148e-05	5.01641e-05	0.000149554	0	0.000259915	2.73144e-05	1.9907e-05	1.71194e-05	6.05224e-05	2.15503e-05	1.19024e-05	4.86895e-05	0.000411535	8.25766e-05	4.93196e-05	1.72581e-05	3.23744e-05	3.54526e-05	8.75615e-05
ko03013	ko03013: RNA transport	0.000720126	0.000949928	0.000400552	0.000590728	0.000196826	0.000659133	0.000751529	0.000804302	0.000649264	0.000718397	0.00071586	0.00093665	0.000583032	0.000428621	0.00113661	0.00067121	0.000486958	0.000615462	0.000950762	0.000693923	0.00105318	0.000632118	0.000848739	0.000859304	0.00074565	0.00102296	0.000697395	0.000679405	0.000522668	0.000857548	0.000635214	0.000433523	0.0013325	0.000849972	0.000414746	0.000820752	0.000693257	0.000597728	0.000720642	0.000868764	0.000530554	0.000558673	0.000506898	0.000668599	0.00061788	0.000999041	0.000783393	0.000644343
ko03010	ko03010: Ribosome	0.0273761	0.0267735	0.0312833	0.030416	0.0242136	0.03761	0.0286808	0.0272592	0.029957	0.0295443	0.0276651	0.0275562	0.0323687	0.0221862	0.0381266	0.0329794	0.039085	0.0305272	0.0264089	0.028401	0.0321314	0.0280143	0.0267966	0.0179973	0.0323347	0.0419371	0.0354051	0.0328378	0.0319794	0.0275724	0.0300171	0.0219339	0.0442022	0.0315098	0.0263613	0.0209245	0.0313883	0.0307581	0.0284751	0.0267731	0.0322398	0.0199133	0.0226369	0.0332594	0.0291451	0.0292879	0.0256159	0.031721
ko05200	ko05200: Pathways in cancer	6.3458e-06	9.7289e-07	1.7133e-05	1.5054e-05	4.8317e-06	5.31147e-06	2.17845e-06	1.75081e-06	1.19292e-05	6.41532e-06	7.63751e-07	5.37595e-07	1.21003e-05	2.0678e-05	3.72722e-07	6.19982e-06	3.98134e-05	1.31575e-06	6.01434e-07	9.41128e-06	3.06562e-07	3.52707e-06	7.01779e-06	8.12932e-06	6.92729e-06	6.8925e-06	5.02863e-06	6.06548e-06	1.54354e-06	2.39099e-06	1.23202e-05	2.33948e-05	5.35213e-07	4.64938e-06	1.90415e-06	7.0646e-06	1.17463e-06	1.66371e-05	1.38182e-06	5.21673e-07	1.70161e-05	5.54095e-06	1.0189e-05	5.22353e-06	1.60693e-06	4.43031e-07	9.76095e-06	3.04307e-05
ko00601	ko00601: Glycosphingolipid biosynthesis - lacto and neolacto series	2.68628e-05	2.42652e-06	5.96734e-06	1.04158e-05	0	2.97192e-05	3.61567e-06	0	1.23365e-05	4.28569e-05	4.49831e-06	3.95656e-06	6.38646e-05	0	0	3.64138e-05	1.43981e-05	8.63621e-06	7.60392e-06	9.57425e-06	2.63786e-06	0	0.000140712	4.67754e-05	6.94765e-05	0	2.73313e-05	5.95021e-05	1.24706e-05	0	3.16515e-05	0	0	1.58372e-05	0	0.000111316	2.93388e-05	1.95726e-05	3.05309e-07	0	2.22264e-05	1.17983e-06	0	1.8307e-05	1.10847e-06	7.97031e-07	1.27032e-05	4.84607e-05
ko03015	ko03015: mRNA surveillance pathway	3.4722e-05	3.80791e-05	0.000267967	0.000212884	0.000121494	5.90947e-05	5.62978e-05	6.28262e-05	0.000164418	4.79942e-05	1.69932e-05	3.29121e-05	0.000245134	0.000244475	4.57485e-06	2.44797e-05	9.20718e-05	3.98968e-05	2.8105e-05	0.000163485	2.19881e-05	4.43238e-05	2.50788e-05	3.50985e-05	4.33502e-05	5.48996e-06	5.27312e-05	5.93612e-05	6.05954e-05	4.25063e-05	0.000225887	0	7.80151e-06	0.000169827	0.000135881	1.534e-05	3.47624e-05	0.000298258	6.05807e-05	2.77221e-05	0.00030279	0.000498016	0.000187238	2.82543e-05	5.06991e-05	2.34837e-05	5.0949e-05	0.000755207
ko00312	ko00312: beta-Lactam resistance	4.22691e-05	0	5.41831e-07	3.80907e-06	0	0.000297385	3.73302e-07	3.92112e-06	3.89104e-06	0.000162712	3.5064e-07	1.15477e-06	2.11698e-06	0	2.34937e-06	0.000177501	0.000144243	8.84016e-07	2.80477e-06	0	0	0.00030828	0.000128079	3.80767e-05	0.000105708	0	0.000136023	0.000304153	4.8394e-07	0	5.62581e-06	0.000133965	0	0.000379676	0.00253476	3.57551e-05	3.08983e-07	6.42868e-06	8.12059e-07	5.30404e-06	4.60224e-06	6.452e-05	0.00428257	0.000167287	4.12176e-07	0	0.000113632	8.52557e-06
ko05020	ko05020: Prion diseases	4.74467e-05	8.63872e-07	1.57307e-05	2.22647e-05	3.75002e-05	3.03002e-05	2.2731e-05	6.25904e-06	1.58312e-05	3.46986e-05	1.70028e-06	8.67221e-06	2.25718e-05	5.31402e-05	5.14828e-07	2.68631e-05	4.16814e-05	2.69364e-05	1.25751e-05	1.19828e-05	2.18814e-11	4.04412e-06	5.57763e-05	4.62047e-05	3.06734e-05	0	3.22395e-05	2.7765e-05	7.90752e-06	3.43645e-06	1.4355e-05	0	0	6.01156e-05	3.58891e-05	1.71161e-05	8.75574e-06	2.51099e-05	3.50776e-06	6.65082e-06	3.38943e-05	0.000103196	9.19116e-05	3.2945e-05	1.35254e-05	1.28812e-05	3.95626e-05	4.92737e-05
ko00522	ko00522: Biosynthesis of 12-, 14- and 16-membered macrolides	3.79124e-07	8.07288e-08	1.97901e-05	2.20127e-05	1.31018e-05	8.2611e-07	4.88685e-06	8.10104e-06	1.19821e-05	3.7541e-07	1.90788e-07	3.1733e-07	4.35502e-05	6.54754e-06	2.03884e-07	8.73484e-07	1.22654e-06	2.67671e-07	3.44759e-07	1.22696e-05	7.13759e-07	3.64363e-06	2.97492e-06	8.10464e-07	2.94776e-06	0	2.55882e-06	2.8205e-06	8.49428e-07	4.40706e-06	2.89729e-05	3.67657e-06	4.8245e-07	3.88349e-06	7.32198e-06	1.17104e-06	3.73584e-07	1.47807e-05	8.49989e-07	2.06207e-07	8.97932e-06	9.68703e-07	8.42863e-07	4.26686e-07	1.14378e-06	2.04613e-07	1.09882e-06	1.32672e-05
ko05142	ko05142: Chagas disease (American trypanosomiasis)	2.11171e-06	7.70139e-06	0.000464497	0.000323146	0.000417397	5.18848e-06	0.000112058	0	0.000195481	4.48391e-06	5.26462e-05	0	0.000312679	0	0	2.22958e-06	4.13668e-06	5.38105e-05	0	0.000166069	0	0	1.76536e-06	0	1.98366e-06	1.97021e-06	3.48514e-06	9.112e-06	7.38152e-05	3.20771e-05	0.000271755	0.000287638	8.17464e-06	0	0.000167107	0	8.49551e-05	0.000293347	0.000131482	0	0.000399721	4.11448e-06	0	4.48622e-06	0.000104875	0	1.29694e-06	0.000288461
ko00520	ko00520: Amino sugar and nucleotide sugar metabolism	0.0141523	0.0153385	0.0125412	0.0119547	0.0128972	0.0130227	0.0139012	0.0135059	0.0134361	0.0136945	0.0143555	0.0152571	0.0120952	0.0125759	0.0207595	0.0149478	0.014181	0.0134949	0.0147045	0.0137122	0.0182257	0.0127871	0.0157618	0.0144129	0.0135913	0.0233241	0.0138722	0.0131415	0.0126588	0.0154647	0.0128809	0.0139971	0.0213074	0.0169069	0.0117773	0.0136281	0.0138535	0.0129284	0.0145792	0.0141885	0.0129007	0.015428	0.01428	0.0144406	0.01333	0.014472	0.013962	0.0126481
ko05140	ko05140: Leishmaniasis	8.15217e-07	0	1.38684e-05	5.827e-06	0	6.52781e-06	1.25128e-06	0	8.07304e-06	5.29376e-06	0	0	3.7398e-06	0	0	1.58314e-06	5.27881e-06	1.05981e-05	0	5.24134e-06	2.07468e-07	0	2.38218e-06	0	1.55116e-06	0	3.918e-06	4.23665e-06	0	0	5.70244e-06	0	0	0	0	0	3.58092e-07	6.74395e-06	6.21232e-07	0	1.52292e-05	4.55559e-07	0	2.48083e-06	2.11261e-06	0	1.22369e-06	1.46017e-05
ko05146	ko05146: Amoebiasis	2.5505e-06	3.29759e-07	1.93054e-05	3.88869e-06	2.19007e-05	5.65876e-06	6.86154e-07	0	2.9487e-06	4.99091e-06	2.90679e-07	1.55483e-07	4.88356e-06	2.80538e-05	3.14298e-08	7.09362e-06	3.29929e-06	5.45069e-07	1.22728e-07	1.99992e-06	7.34863e-07	1.2521e-07	3.40335e-06	1.44507e-06	4.85131e-06	0	3.14943e-06	3.84566e-06	8.57531e-07	0	1.9717e-06	5.4055e-06	1.48194e-06	9.7683e-06	2.25127e-06	2.91053e-06	3.74765e-07	5.13071e-06	2.80289e-07	4.85526e-08	2.14468e-05	4.71688e-06	5.24004e-06	4.39554e-06	9.30499e-07	9.19777e-07	3.50291e-06	2.59203e-05
ko05145	ko05145: Toxoplasmosis	3.63333e-07	7.89917e-07	4.4981e-06	1.06766e-06	0	2.56349e-06	2.14403e-07	1.27641e-06	9.30796e-07	8.58789e-07	3.24573e-07	9.68899e-08	1.45444e-06	2.78898e-05	0	6.32901e-07	1.02202e-06	3.79286e-07	2.03551e-07	7.72037e-07	1.54233e-07	0	4.04551e-07	2.23683e-07	5.57266e-07	0	9.28549e-07	2.10133e-06	2.38544e-07	0	1.17914e-06	0	0	5.73274e-06	0	6.3558e-08	1.70417e-07	8.34663e-07	2.55909e-07	1.32462e-07	2.38685e-06	3.49679e-06	1.12969e-06	2.94868e-07	3.46703e-07	3.4325e-07	1.04568e-07	5.05427e-06
ko05144	ko05144: Malaria	4.10088e-07	0	4.1876e-06	3.21687e-06	0	6.00246e-06	3.35367e-07	0	2.4318e-06	4.1808e-06	6.02041e-08	1.06869e-07	2.65029e-06	0	0	1.44871e-05	3.22585e-06	2.79647e-07	6.25095e-08	0	0	0	2.4404e-06	0	8.84082e-06	0	2.95253e-06	3.50777e-06	3.82306e-07	0	1.79098e-06	0	0	4.73257e-06	2.43421e-07	0	2.85471e-07	4.3161e-06	0	0	5.43636e-06	0	3.94279e-08	1.53572e-06	2.62249e-07	0	7.95544e-06	6.21675e-06
ko00052	ko00052: Galactose metabolism	0.00938975	0.0143099	0.00744979	0.00740623	0.009295	0.00883353	0.00967494	0.00993627	0.00916942	0.00913974	0.00810738	0.0135325	0.00742209	0.00751863	0.0185591	0.0101078	0.00987532	0.00787153	0.0133978	0.0078476	0.0140969	0.00969552	0.00976087	0.0102174	0.00917353	0.0208856	0.00932023	0.00942814	0.00773491	0.0129808	0.00811827	0.008996	0.0184168	0.0117688	0.00739309	0.0101831	0.00832407	0.00807703	0.0113195	0.0116637	0.00822673	0.0103271	0.0109314	0.00920419	0.00877392	0.0115058	0.00850964	0.00791996
ko00053	ko00053: Ascorbate and aldarate metabolism	0.00228222	0.00210797	0.00214488	0.00218686	0.00398905	0.00207901	0.00153399	0.00248731	0.0020033	0.00235876	0.00114313	0.00169362	0.00265608	0.00371377	0.000805312	0.00197385	0.00254159	0.00174967	0.00401727	0.00145606	0.00529083	0.00298951	0.00251569	0.00171488	0.00213569	0.000194056	0.00230384	0.00235389	0.0020673	0.00578756	0.00232221	0.0061362	9.98224e-06	0.00517173	0.0043369	0.00230865	0.00141264	0.00281376	0.00167463	0.00251548	0.00298302	0.00624729	0.00542329	0.00279085	0.00155266	0.00221333	0.0026124	0.00270804
ko00051	ko00051: Fructose and mannose metabolism	0.0153857	0.0122373	0.0122022	0.0107337	0.0135321	0.0132974	0.0126309	0.0114463	0.0121273	0.0150449	0.0116605	0.0120087	0.0115191	0.0132685	0.0201052	0.0151976	0.0126061	0.0119226	0.0120763	0.0119761	0.0223435	0.0111742	0.0165163	0.0152489	0.0137111	0.022089	0.0140277	0.0139251	0.0110516	0.0150688	0.0108061	0.0131552	0.0194335	0.0157416	0.0105025	0.0154784	0.0118373	0.0119743	0.0138179	0.0129431	0.0120827	0.0170016	0.0138977	0.0140836	0.012167	0.0120063	0.014763	0.0114011
ko00400	ko00400: Phenylalanine, tyrosine and tryptophan biosynthesis	0.0140648	0.0157381	0.0141826	0.0135425	0.0102127	0.0129475	0.0149171	0.014803	0.0140781	0.0140073	0.0147524	0.0153529	0.0127928	0.0119079	0.00424644	0.0172028	0.0136831	0.0144293	0.0156557	0.0140076	0.000768889	0.0144379	0.0151877	0.0150408	0.0156488	0.00358964	0.0128847	0.0120177	0.0139522	0.0146974	0.0135773	0.0103709	0.0028589	0.00810593	0.0129636	0.0150727	0.0132455	0.013377	0.0155991	0.0158858	0.0139732	0.0103045	0.0108349	0.0137613	0.0153176	0.0147233	0.0166266	0.0133773
ko00402	ko00402: Benzoxazinoid biosynthesis	1.52556e-07	0	1.85287e-06	3.12778e-06	0	5.5006e-06	1.10981e-06	9.41429e-08	1.61171e-06	2.94601e-06	3.29601e-07	1.05547e-06	3.26107e-06	0	0	1.5476e-06	4.19866e-06	3.75623e-06	7.89066e-07	1.58465e-06	0	2.35134e-06	7.55787e-07	2.35824e-07	2.0559e-07	0	1.34372e-06	2.37236e-06	8.13177e-06	0	1.65183e-06	0	0	2.76551e-10	0	5.73626e-07	5.46831e-07	2.24199e-06	3.85044e-06	2.18739e-06	3.894e-06	0	0	5.03266e-06	1.79583e-06	3.76897e-07	8.49268e-07	6.38485e-06
ko00351	ko00351: DDT degradation	0	0	0	0	0	0	0	0	0	0	0	0	0	0	0	0	0	0	0	0	0	0	0	0	0	0	0	0	0	0	0	0	5.16659e-05	0	0	0	0	0	0	0	0	0	0	0	0	0	0	0
ko00350	ko00350: Tyrosine metabolism	0.00470058	0.00606665	0.00455027	0.00466028	0.00326259	0.0047333	0.00524528	0.0052475	0.00486828	0.00491947	0.00436792	0.0057963	0.00459711	0.00468077	0.00671771	0.00475215	0.00459729	0.00427613	0.00573348	0.00394994	0.00653432	0.00510821	0.00508251	0.00456262	0.00476255	0	0.00447206	0.00487895	0.00455064	0.00624949	0.00462516	0.00503028	0	0.00451566	0.00504526	0.00503022	0.00361525	0.00461254	0.00556164	0.00549811	0.00443226	0.00406745	0.00469622	0.00484494	0.00482932	0.00559066	0.00472337	0.0046029
ko00480	ko00480: Glutathione metabolism	0.0046478	0.0101407	0.0091515	0.00898062	0.00802364	0.0037858	0.00960831	0.0102741	0.0097646	0.00483867	0.0120591	0.0104866	0.00758359	0.00833911	0.0100305	0.00477248	0.00433411	0.00893514	0.00894073	0.0109048	0.00962175	0.00897284	0.00535159	0.00588481	0.00509621	0.011995	0.0045205	0.004091	0.00739972	0.00910839	0.00898655	0.00708936	0.0113543	0.00790329	0.00929276	0.00607441	0.010464	0.00825659	0.00838804	0.00966486	0.00769672	0.00805422	0.00720349	0.00435419	0.00908832	0.00989793	0.00562776	0.00795434
ko00643	ko00643: Styrene degradation	5.32341e-07	3.01571e-06	0.000288555	0.00103924	0.00067859	2.85034e-06	4.43585e-08	0	0.000781274	2.68308e-06	1.57109e-07	4.74781e-07	0.0010013	0	0	3.89652e-07	8.88435e-06	2.2411e-08	2.79523e-07	1.01943e-06	0	0.00107633	6.70869e-07	1.51539e-06	1.96226e-06	0	2.3691e-06	3.75578e-06	0.00108078	0	0.00101045	0	0	0.00124558	0	4.43989e-07	7.82754e-11	0.0009419	3.92015e-08	0	0.000811346	5.2631e-07	0	5.50311e-06	1.64117e-07	6.84747e-08	1.51645e-06	0.000979436
ko00642	ko00642: Ethylbenzene degradation	1.42264e-08	0	2.13999e-08	8.6607e-08	0	4.30431e-08	4.7083e-08	0	3.61307e-08	5.21521e-08	7.60526e-09	1.39937e-09	9.09906e-09	0	0	1.49955e-08	4.68096e-08	2.10458e-08	0	2.63151e-09	0	3.42902e-06	5.25744e-09	4.95212e-08	5.4006e-09	0	2.56073e-07	2.66609e-07	5.17375e-08	0	6.20013e-10	0	0	0	0	8.06242e-09	8.11042e-09	3.99829e-11	4.95527e-09	0	5.55029e-08	0	0	1.57305e-07	5.48655e-08	0	6.64408e-08	1.7504e-07
ko00640	ko00640: Propanoate metabolism	0.00750034	0.00729481	0.00775411	0.00789335	0.00792733	0.00731909	0.00745289	0.00754123	0.00752974	0.00710814	0.00707622	0.00721258	0.00756777	0.00774907	0.0043936	0.00630232	0.00779479	0.00743005	0.00731604	0.00721693	0.0088646	0.00711537	0.00690123	0.00762837	0.00623796	0.00385458	0.00714829	0.00893895	0.00756028	0.00713385	0.00779278	0.00724036	0.00449367	0.00851512	0.007611	0.00758367	0.00740102	0.00779697	0.00780813	0.0075953	0.00788087	0.00663961	0.00824263	0.0073276	0.00743971	0.0071222	0.00625967	0.00763259
ko00720	ko00720: Carbon fixation pathways in prokaryotes	0.0169585	0.00856742	0.0136116	0.0139073	0.015146	0.0148022	0.0115104	0.0115209	0.0125022	0.0162015	0.0122485	0.00915218	0.0140644	0.0129771	0.00923415	0.0152251	0.0141914	0.0121465	0.00906047	0.0126957	0	0.0118554	0.0150706	0.0157414	0.0154413	0	0.0143809	0.0155176	0.0124468	0.00912612	0.0135696	0.0130926	0	0.0131271	0.0143437	0.0156002	0.0126314	0.0138618	0.0113267	0.0105951	0.0135963	0.0132271	0.0125891	0.0145867	0.0121028	0.0113726	0.0156419	0.0131262
ko00960	ko00960: Tropane, piperidine and pyridine alkaloid biosynthesis	5.26907e-06	0	7.97254e-06	2.27987e-05	4.7222e-05	3.47299e-05	9.21607e-06	1.40926e-06	1.34497e-05	7.51404e-06	8.14978e-06	4.31269e-06	2.21542e-05	9.16722e-05	0.000125162	1.4955e-05	5.12083e-05	2.19892e-05	2.78037e-06	1.1949e-05	5.82802e-08	1.65185e-06	3.04753e-06	8.2864e-06	1.03815e-05	0.000140744	8.45165e-06	1.65098e-05	6.76968e-05	0	1.03672e-05	7.03647e-06	0	3.68347e-06	1.5596e-05	1.38114e-06	4.40327e-05	4.25988e-05	1.63928e-05	2.36329e-06	4.97761e-05	9.17329e-06	8.91402e-06	1.7468e-05	1.42629e-05	2.03655e-06	8.46433e-06	6.07746e-05
ko00966	ko00966: Glucosinolate biosynthesis	2.06577e-07	2.6117e-07	0	0	0	0	0	0	0	0	0	0	0	0	0	1.81008e-09	0	0	0	6.52164e-12	0	7.21376e-07	0	0	0	0	0	0	0	0	0	0	0	0	0	0	0	1.69879e-07	0	0	0	2.0231e-06	0	0	0	0	0	2.2068e-07
ko02020	ko02020: Two-component system	0.00356037	0.00452477	0.00324379	0.00332606	0.00343059	0.00385701	0.00313532	0.00382073	0.00337433	0.00377377	0.00329217	0.00439466	0.00307342	0.0036227	0.00453995	0.00393325	0.00439997	0.00307919	0.00418889	0.00329169	0.00472717	0.00433928	0.004166	0.00427513	0.00329142	0.00544246	0.00392407	0.00426204	0.00295368	0.0044554	0.00313774	0.00356288	0.00525359	0.00360441	0.00458931	0.00406464	0.00284451	0.00308295	0.00310667	0.00395239	0.00314582	0.00372683	0.00433472	0.00439903	0.00335014	0.0039341	0.00319491	0.00327152
ko00603	ko00603: Glycosphingolipid biosynthesis - globo series	0.000143425	0	2.90084e-06	6.19129e-06	0	0.000126048	1.18564e-05	1.6418e-05	6.44793e-06	0.000176159	4.0529e-06	4.6887e-06	4.34073e-05	0.000152356	0.000102512	9.13545e-05	0.000131431	3.29677e-05	1.70089e-07	6.46507e-06	5.52669e-06	1.66301e-05	0.000146266	0.000171306	0.000171784	0.000124025	0.000175373	0.000113531	3.71463e-05	0	7.50633e-06	0	0.000124601	1.30724e-05	2.05061e-05	0.000245861	1.95896e-05	3.33196e-05	2.70037e-05	2.93208e-05	6.1753e-06	6.50552e-06	0	0.000137627	1.77749e-05	0	0.000170897	2.45025e-05
ko04020	ko04020: Calcium signaling pathway	1.03179e-05	0	1.18144e-05	1.03856e-05	1.40667e-06	1.59562e-05	3.36318e-06	6.65479e-06	6.79743e-06	1.18319e-05	1.87859e-06	1.89331e-06	1.25931e-05	4.67081e-05	4.66484e-06	1.18108e-05	1.85237e-05	3.95439e-06	1.5378e-06	5.55133e-06	1.13469e-05	3.93215e-06	8.02742e-06	9.96057e-06	1.28593e-05	3.84822e-06	1.70208e-05	1.1552e-05	5.08846e-06	3.77007e-06	1.12693e-05	0	2.78942e-06	3.18811e-05	1.49298e-05	1.04053e-05	4.10531e-06	1.25758e-05	4.43868e-06	2.89737e-06	1.29804e-05	4.39015e-05	7.73705e-06	9.86288e-06	3.63339e-06	4.03117e-06	1.44324e-05	1.89495e-05
ko03008	ko03008: Ribosome biogenesis in eukaryotes	0.00056163	0.00071173	0.00149425	0.0012123	0.00141143	0.000834202	0.00101342	0.000957208	0.00120551	0.000668948	0.00117479	0.000778034	0.00119295	0.00147595	0.00111404	0.000853968	0.000933957	0.000960207	0.00073754	0.00123216	0.00070327	0.00114689	0.00069886	0.000688094	0.000826995	0.00109372	0.000876301	0.000740953	0.00104618	0.000801053	0.00117793	0.00141125	0.00110206	0.00133189	0.00142658	0.000640209	0.00105857	0.00119915	0.000833405	0.000841154	0.00130489	0.00164856	0.00159669	0.000713756	0.00102706	0.000873806	0.000849602	0.00151279
ko04966	ko04966: Collecting duct acid secretion	0.000135286	2.12267e-06	2.66948e-05	5.22386e-05	0	0.000159582	2.32731e-05	0	3.6791e-05	9.05835e-05	1.52853e-05	1.47371e-05	5.61636e-05	0	1.02124e-06	6.54954e-05	0.000637993	3.96042e-05	0	3.09156e-05	1.52655e-05	5.68327e-05	6.21327e-05	6.45613e-05	0.000204601	0	0.00020437	0.000278495	0.000195976	6.90745e-06	4.65648e-05	0	3.77714e-06	0.000858251	0	5.57853e-05	4.15856e-05	6.96381e-05	2.31971e-05	1.06324e-06	6.1749e-05	0.000984426	0	0.000148562	2.17964e-05	2.24031e-05	4.45388e-05	9.71241e-05
ko00290	ko00290: Valine, leucine and isoleucine biosynthesis	0.0281069	0.031421	0.0301603	0.0260951	0.0284471	0.0284839	0.0289849	0.0289947	0.0284247	0.0263448	0.0291466	0.0299232	0.0264225	0.0238357	0.0144778	0.0288284	0.0346835	0.0303613	0.0301739	0.0286259	0.0105923	0.0297654	0.0252707	0.0236566	0.0269397	0.0134595	0.0281378	0.0278365	0.0293303	0.0292563	0.0266058	0.0275727	0	0.0224023	0.0255231	0.0236976	0.0286653	0.0283372	0.0311749	0.029544	0.0286675	0.0230562	0.0247616	0.0285874	0.0298511	0.0275818	0.0267751	0.0265516
ko04614	ko04614: Renin-angiotensin system	3.19949e-05	8.94038e-06	0.000112812	5.27588e-05	0	2.60255e-05	3.91215e-05	1.78819e-05	5.11797e-05	4.24322e-05	1.96832e-05	1.48448e-05	7.3243e-05	7.24063e-05	1.66178e-05	4.9302e-05	2.15648e-05	3.28609e-05	6.16976e-06	3.09924e-05	3.22986e-05	4.26152e-05	1.86892e-05	1.94483e-05	3.30343e-05	0	4.20107e-05	3.5026e-05	4.49674e-05	1.72394e-05	6.02325e-05	5.46555e-05	0	7.63857e-05	5.81794e-05	4.49417e-05	2.80555e-05	6.4834e-05	4.02649e-05	1.04345e-05	6.30977e-05	6.16349e-05	9.89482e-05	2.3694e-05	4.02334e-05	2.17801e-05	3.46558e-05	7.42135e-05
ko04610	ko04610: Complement and coagulation cascades	1.13962e-05	1.34381e-06	1.1231e-05	1.31324e-05	2.79501e-05	1.08113e-05	2.97539e-06	1.7561e-06	7.27506e-06	1.00711e-05	1.24246e-06	1.97258e-06	9.59698e-06	3.28076e-05	2.70939e-07	2.42558e-05	6.2216e-06	1.80042e-06	8.50329e-07	5.95846e-06	8.16405e-07	1.17411e-05	5.93068e-06	4.01282e-06	1.6847e-05	6.74267e-06	6.06725e-06	9.34862e-06	3.35881e-06	3.22848e-07	1.24337e-05	1.92223e-05	2.99214e-06	3.60284e-05	1.04939e-05	3.68902e-06	2.21893e-06	1.05338e-05	2.10186e-06	1.22072e-06	1.93634e-05	6.712e-06	5.24618e-06	1.20574e-05	7.33459e-06	8.5487e-07	7.81037e-06	2.03355e-05
ko04612	ko04612: Antigen processing and presentation	6.87125e-06	9.1974e-07	2.67163e-06	5.36983e-06	0	1.51887e-05	2.85012e-06	9.31979e-06	3.82925e-06	6.84917e-06	1.09374e-06	2.24984e-06	7.73512e-06	6.41727e-05	4.09427e-07	2.26546e-05	4.23922e-05	2.81228e-06	4.2296e-07	1.96223e-06	0	1.37061e-05	6.50682e-06	1.00185e-05	2.46835e-05	2.71121e-08	7.84545e-06	7.40275e-06	3.19306e-06	6.89944e-06	3.11894e-06	0.000184723	2.6185e-06	4.39546e-05	2.91275e-05	6.25515e-06	1.99196e-06	4.02394e-06	3.38874e-06	1.95885e-07	3.5921e-06	6.37373e-05	4.39804e-06	9.77693e-06	2.31711e-06	3.02766e-06	1.7063e-05	1.00428e-05
ko03410	ko03410: Base excision repair	0.0103433	0.0128839	0.0123	0.0123363	0.0111271	0.013704	0.0135465	0.0135538	0.0125433	0.0118123	0.0130065	0.0130092	0.0120173	0.0112523	0.0156411	0.0109698	0.012696	0.012665	0.0130695	0.0123304	0.0159566	0.0128804	0.010407	0.00985545	0.0120738	0.0170463	0.0149001	0.0134808	0.0126499	0.0136079	0.0120174	0.0129716	0.0166884	0.0130569	0.011525	0.00906725	0.0127666	0.0118641	0.0127199	0.0129747	0.0123844	0.011182	0.0105796	0.0123032	0.012833	0.0136106	0.0105322	0.0123705
ko05010	ko05010: Alzheimer's disease	1.4658e-05	2.27776e-05	5.63703e-06	6.98545e-06	4.88769e-05	2.08528e-05	6.99009e-06	9.74813e-06	8.29198e-06	1.13556e-05	5.36729e-06	1.76878e-05	6.33133e-06	3.63228e-05	2.93357e-06	7.44337e-06	6.84993e-05	5.59064e-06	1.69962e-05	5.66512e-06	6.91626e-06	2.20474e-05	6.53908e-06	2.63469e-06	9.67629e-06	4.47091e-07	3.09154e-05	3.15219e-05	3.91699e-06	2.33188e-05	6.23834e-06	1.45256e-05	9.38966e-07	7.31055e-05	1.44191e-05	4.7173e-06	4.49058e-06	6.91307e-06	1.30829e-05	1.13538e-05	6.33803e-06	2.34949e-05	4.65947e-05	1.68196e-05	5.5721e-06	1.11714e-05	2.40039e-06	1.05887e-05
ko05012	ko05012: Parkinson's disease	3.62911e-06	6.36791e-07	4.28823e-06	5.15e-06	6.19604e-06	3.7022e-06	1.17177e-06	2.06134e-06	3.63694e-06	2.68358e-06	4.00112e-07	5.08159e-07	5.07167e-06	1.74751e-06	5.56751e-10	2.53891e-06	1.7812e-06	1.38933e-06	3.88942e-07	3.10487e-06	1.25478e-06	2.52917e-07	2.29718e-06	3.0012e-06	1.87359e-06	0	3.30701e-06	2.92911e-06	2.40521e-06	1.39151e-06	2.87591e-06	0	0	1.16651e-05	3.36886e-06	2.02275e-06	1.0277e-06	6.34648e-06	1.66251e-06	6.39902e-07	4.39751e-06	1.60446e-05	5.32734e-06	1.64146e-06	2.12117e-06	2.51849e-07	1.3659e-06	8.26147e-06
ko00980	ko00980: Metabolism of xenobiotics by cytochrome P450	3.78139e-06	7.4586e-07	7.32859e-05	3.16055e-05	0	1.1139e-06	4.55183e-06	1.85965e-06	2.47321e-05	1.42803e-06	8.68258e-07	2.28827e-06	2.78026e-05	0	0	2.47042e-06	8.29832e-06	3.67235e-06	3.57426e-07	1.50623e-05	1.29689e-07	3.63386e-06	3.42752e-07	4.27449e-06	8.86696e-07	0	5.68278e-07	2.36866e-06	1.5623e-05	0	2.02256e-05	2.72942e-06	0	3.01709e-05	0	1.17794e-06	2.77361e-06	3.51218e-05	1.85428e-06	1.34493e-06	4.86005e-05	2.54435e-06	0	1.8384e-06	6.7474e-06	0	2.39275e-06	4.55618e-05
ko00981	ko00981: Insect hormone biosynthesis	3.44579e-11	2.31823e-07	1.96913e-05	8.11452e-07	0	4.09932e-07	0	0	2.6096e-06	1.67851e-07	0	4.5305e-08	1.50047e-06	1.67991e-05	4.70661e-06	5.57908e-07	4.0903e-07	2.17102e-07	0	1.89147e-06	0	4.1303e-07	2.17525e-07	6.21331e-10	2.36977e-09	0	2.18733e-07	5.46197e-07	1.30279e-07	0	6.46593e-07	0	0	3.61041e-06	5.54818e-06	1.54043e-07	1.50803e-07	6.31096e-06	6.33928e-09	0	6.38212e-07	5.17833e-07	0	1.44869e-07	1.80955e-06	0	1.94197e-07	2.77524e-06
ko00410	ko00410: beta-Alanine metabolism	0.00611917	0.00281057	0.00456313	0.00417696	0.00206687	0.00497971	0.00331119	0.00292051	0.00368435	0.00550652	0.00328157	0.00298837	0.0049008	0.00351439	0.00171071	0.0058026	0.00485146	0.00388576	0.00240579	0.00335527	0	0.00391384	0.00606908	0.00588495	0.0057769	0	0.00542109	0.00524757	0.00411689	0.00277709	0.00454512	0.00161325	0	0.0028723	0.00485297	0.00568779	0.00413365	0.00463405	0.0031137	0.00334773	0.00419545	0.000770632	0	0.00489873	0.00364375	0.00365905	0.00585934	0.00417095
ko00130	ko00130: Ubiquinone and other terpenoid-quinone biosynthesis	0.00462531	0.0016376	0.00722343	0.00665565	0.00828521	0.00358992	0.00504057	0.00486489	0.00560086	0.00468763	0.00701348	0.00217219	0.00658816	0.00689444	0.000668941	0.00605912	0.00185274	0.00585209	0.0021958	0.00693371	0.00194949	0.00553587	0.00572337	0.00674615	0.00606394	0.000200145	0.00420863	0.00394036	0.00511335	0.0024864	0.00675213	0.00913809	0.00170205	0.00470751	0.00683486	0.00657467	0.0062426	0.00614145	0.00436152	0.00421506	0.00565899	0.00855981	0.00871204	0.00290839	0.00602986	0.00439251	0.00703378	0.00591396
ko05150	ko05150: Staphylococcus aureus infection	0.000120677	0.00275773	0.000412782	0.000377181	0.000276842	0.000212403	0.00131924	0.00165786	0.000865797	0.000113292	0.000610696	0.00251006	0.00042231	9.4389e-05	0.00269116	0.000102418	0.000249229	0.000874744	0.00226385	0.000512619	0.00347852	0.00133681	0.000120602	8.4917e-05	0.000124083	0.00301135	0.000160923	0.000209698	0.000733257	0.00255608	0.000443342	0.000198176	0.00307926	0.000527764	0.000575515	7.29902e-05	0.000597541	0.000409348	0.00176638	0.00178824	0.000393961	2.75897e-05	0.00176365	0.00020472	0.00114912	0.00181958	9.91321e-05	0.000523732
ko00791	ko00791: Atrazine degradation	0.000846561	0.00114113	0.000989218	0.000632587	0.0012837	0.00115415	0.000719882	0.000795233	0.0006188	0.000855866	0.000359686	0.00113988	0.000731775	0.000801459	0.000669489	0.000847413	0.00122792	0.000618817	0.00113086	0.000469826	0.000578664	0.000850524	0.00047301	0.000689287	0.000926391	0.00059048	0.000939821	0.00120236	0.000749853	0.00110512	0.000585667	0.000643528	0.000464679	0.00179037	0.000604449	0.000534909	0.000508147	0.00082148	0.000724108	0.000990219	0.000833685	0.000767104	0.000422508	0.000837913	0.000702545	0.000933249	0.000864864	0.000800351
ko00790	ko00790: Folate biosynthesis	0.014541	0.019084	0.0144074	0.0147017	0.0158849	0.0130039	0.0168449	0.0176078	0.016355	0.0151408	0.0143661	0.0183712	0.015063	0.014727	0.00592278	0.0147663	0.00786423	0.0150812	0.0187954	0.0163646	0.00518518	0.0168986	0.018801	0.0174647	0.0156848	0.00468916	0.0132211	0.0121628	0.0148191	0.0190514	0.0153783	0.0180562	0.0053073	0.0172789	0.0166186	0.0188474	0.0146661	0.0145868	0.0155836	0.0182359	0.0142874	0.0161103	0.019698	0.0133219	0.0156208	0.0188751	0.0160568	0.0147107
ko05131	ko05131: Shigellosis	1.84372e-07	0	0	1.23393e-06	0	6.66444e-09	0	0	0	1.45722e-07	0	0	2.85244e-08	0	5.97934e-07	5.40709e-08	1.59183e-08	0	0	0	0	0	1.37743e-07	0	1.23009e-08	0	1.08792e-09	4.7041e-08	0	0	0	0	0	0	0	1.67057e-08	4.40326e-08	4.63247e-07	1.0273e-08	0	9.69311e-10	0	0	1.68359e-08	0	1.27144e-07	0	1.98273e-09
ko04540	ko04540: Gap junction	5.04986e-07	0	3.741e-06	2.39509e-06	0	1.00021e-06	4.57112e-07	0	2.01907e-06	7.92024e-07	7.94479e-07	3.27464e-07	6.5419e-06	0	0	2.68901e-06	1.3641e-06	3.46784e-07	0	2.22471e-06	0	1.17841e-06	1.1972e-06	1.19088e-06	5.67684e-07	0	2.28025e-06	1.01345e-06	6.0029e-07	0	4.15155e-06	0	0	2.67679e-06	0	2.28433e-06	2.07193e-07	5.267e-06	3.19173e-07	6.00895e-07	5.58577e-06	1.4576e-06	0	7.88761e-07	6.47445e-07	2.57267e-07	4.51616e-07	8.69582e-06
ko00020	ko00020: Citrate cycle (TCA cycle)	0.0164416	0.00566017	0.016634	0.0148516	0.0184409	0.0129137	0.0103402	0.0100716	0.0125305	0.0150912	0.0125931	0.00667342	0.0150094	0.016863	0.00857189	0.0143972	0.0114011	0.011486	0.00649397	0.0136082	0.00917113	0.0130793	0.014906	0.0160379	0.0148972	0.00969334	0.0128581	0.0131111	0.0111561	0.00683167	0.0141291	0.0152306	0.0102076	0.0144818	0.0180794	0.0150274	0.0126771	0.0143853	0.00973219	0.00837935	0.0139592	0.017998	0.0161334	0.0130727	0.0114199	0.00890686	0.0150587	0.0139728
ko00710	ko00710: Carbon fixation in photosynthetic organisms	4.03868e-05	3.97384e-06	2.18345e-05	1.93251e-05	1.35853e-06	0.000186893	3.96611e-05	8.7353e-06	3.24871e-05	6.18957e-05	1.95055e-05	4.5973e-06	2.7759e-05	3.85626e-05	0.000289067	4.49363e-05	0.000157343	3.81782e-05	1.17162e-05	5.42786e-05	0.000237559	6.5227e-06	1.76918e-05	3.49894e-05	5.90244e-05	0.000224339	0.000280112	0.000123025	3.89523e-05	4.5779e-06	1.57247e-05	3.49223e-06	0.000193869	1.4256e-05	7.81044e-06	1.73953e-05	2.0014e-05	1.8575e-05	8.8791e-05	4.50437e-06	2.16039e-05	2.13967e-06	0	7.29581e-05	2.66192e-05	4.9386e-06	1.24266e-05	2.60017e-05
ko04710	ko04710: Circadian rhythm - mammal	1.55836e-05	1.21574e-05	5.84084e-05	6.20342e-05	4.44516e-05	1.821e-05	1.97056e-05	1.78081e-05	4.63711e-05	7.9969e-06	1.53431e-05	4.85646e-06	7.3975e-05	0	0	1.06443e-05	5.19347e-05	2.02149e-05	7.75847e-06	4.70197e-05	0	0	3.61898e-06	1.6521e-05	9.62191e-06	0	1.23396e-05	2.60723e-05	2.88354e-05	8.10889e-06	6.33801e-05	2.98518e-05	5.7109e-08	3.6281e-05	2.54125e-05	2.36098e-06	2.64332e-05	6.83187e-05	9.20368e-06	7.54654e-06	9.97741e-05	4.34278e-05	1.27331e-05	1.09178e-05	1.82811e-05	2.69806e-06	1.72468e-05	0.000145918
ko00340	ko00340: Histidine metabolism	0.0167006	0.00505916	0.0115265	0.0125353	0.0196084	0.0146006	0.00856251	0.00722597	0.0130929	0.0160167	0.00623442	0.00475346	0.011709	0.0187318	0.00410526	0.0168741	0.0170852	0.00878831	0.00525482	0.00932881	0.00312143	0.012661	0.0187675	0.019057	0.0163797	0.00404718	0.0162852	0.0148161	0.00918281	0.00689661	0.0125019	0.0194591	0.00446652	0.0126732	0.0202304	0.0183291	0.00646413	0.0126705	0.0113624	0.00677904	0.0122729	0.0182166	0.0188591	0.0160961	0.00957007	0.00478407	0.0173809	0.0134905
ko00785	ko00785: Lipoic acid metabolism	0.0165142	0.0111547	0.0279415	0.0217797	0.0272747	0.00977773	0.0122362	0.0137205	0.0176926	0.0172317	0.0195174	0.0139972	0.021715	0.0254399	0.000566918	0.00622075	0.00602499	0.0114952	0.0114973	0.0211351	0.00069471	0.0144988	0.0190062	0.0186838	0.00831346	0.000521252	0.0150471	0.0122524	0.0108523	0.013022	0.0201007	0.0178626	0	0.0280104	0.0268422	0.0196853	0.015461	0.019909	0.0110481	0.0105321	0.0178646	0.0257431	0.0290415	0.0112764	0.0128253	0.009541	0.0113353	0.0181332
ko04130	ko04130: SNARE interactions in vesicular transport	7.98547e-06	8.5769e-06	9.14358e-05	7.27608e-05	0.000111613	1.79127e-05	1.09845e-05	4.60438e-05	4.8642e-05	1.34425e-05	2.28707e-05	1.16074e-05	6.00635e-05	0.000281493	8.15897e-07	1.14685e-05	1.48172e-05	4.58412e-06	1.97754e-06	3.98318e-05	1.60823e-05	0	7.35709e-06	3.76469e-05	1.97789e-05	0	1.19416e-05	2.12932e-05	1.50321e-05	0	7.47989e-05	5.40786e-05	0	0.000166653	2.33398e-05	2.09992e-05	6.06801e-06	9.38886e-05	7.77556e-06	2.47219e-06	9.59548e-05	0.000300771	0.000178251	1.51859e-05	6.65342e-06	4.40319e-06	2.25707e-05	0.00021072
ko00550	ko00550: Peptidoglycan biosynthesis	0.0198733	0.0268789	0.0202365	0.020739	0.0203207	0.0216574	0.0231797	0.0235172	0.0215607	0.0197649	0.0236977	0.0264763	0.0208764	0.0188019	0.0311523	0.0222236	0.0211649	0.0234713	0.026009	0.0220766	0.0266623	0.0213367	0.0191088	0.0208925	0.0222463	0.0322345	0.0218837	0.0217377	0.0229242	0.0256495	0.0212111	0.0166048	0.0331616	0.0198034	0.0190606	0.0195382	0.023451	0.0212245	0.0246732	0.0237406	0.021147	0.0179174	0.0183769	0.0196378	0.0227535	0.0253495	0.021724	0.0209498
ko00650	ko00650: Butanoate metabolism	0.00785372	0.0081374	0.00910747	0.0076082	0.00771316	0.0072942	0.00816289	0.00806466	0.00807035	0.00775231	0.00811972	0.00804874	0.00763042	0.00766919	0.00908737	0.00686274	0.00714239	0.00809738	0.00802088	0.00770563	0.00688708	0.00896215	0.00709804	0.00751645	0.00659959	0.0082373	0.00686122	0.00779241	0.00765293	0.00756029	0.00737964	0.00741041	0.00902203	0.00858573	0.00879965	0.00676438	0.00801138	0.0076146	0.00843504	0.00808906	0.00734355	0.00625848	0.00874753	0.00763184	0.00813412	0.00759258	0.0067544	0.00727407
ko03030	ko03030: DNA replication	0.0124761	0.0160748	0.0145359	0.0140663	0.0138289	0.0153821	0.0159299	0.0156058	0.0145138	0.0135724	0.0148349	0.0157936	0.0139786	0.0143799	0.0223057	0.0125669	0.0141555	0.0150798	0.015565	0.0145444	0.0219432	0.0138844	0.0132949	0.01265	0.0140715	0.0231704	0.0159364	0.0154396	0.0152846	0.0151727	0.0142421	0.0149776	0.0243374	0.0141471	0.0121688	0.0130179	0.014641	0.0140436	0.0158423	0.0154317	0.0145223	0.0126591	0.0141417	0.014131	0.0156804	0.0161429	0.0127054	0.0146234
ko05220	ko05220: Chronic myeloid leukemia	5.80082e-08	0	0	0	0	5.35954e-08	2.90403e-08	0	1.58334e-07	0	0	0	0	0	0	3.61374e-08	4.48261e-08	6.03319e-08	0	0	0	0	3.96833e-08	0	0	0	4.93553e-08	0	0	0	0	0	0	0	0	0	4.49119e-08	0	0	0	0	0	0	0	0	0	7.6476e-13	0
ko05221	ko05221: Acute myeloid leukemia	2.41459e-07	0	2.89877e-07	4.62264e-07	0	1.9584e-07	9.76069e-08	0	3.49176e-07	3.88776e-09	1.7693e-09	0	9.45833e-07	0	0	1.10271e-08	4.81643e-08	2.71092e-08	0	2.47611e-07	0	0	7.14962e-09	2.82261e-07	1.55977e-07	0	6.76486e-09	1.47566e-07	1.61183e-07	0	3.7607e-07	0	0	2.05421e-06	0	0	3.04779e-10	5.76547e-07	7.85465e-08	0	8.27371e-07	1.39315e-06	0	7.25533e-07	0	0	7.50779e-08	6.27092e-07
ko04742	ko04742: Taste transduction	9.52778e-06	5.88287e-06	5.07608e-06	1.01778e-05	2.87441e-05	6.97795e-06	3.8668e-06	2.40547e-06	7.22862e-06	1.2865e-05	1.1685e-06	1.76893e-06	1.61925e-05	0	3.09889e-06	6.95142e-05	7.93149e-06	3.12471e-06	2.20689e-06	3.80331e-06	1.05808e-06	3.34761e-06	8.18608e-06	2.24759e-06	8.62438e-06	0	8.54604e-06	5.19732e-06	2.11694e-06	6.85123e-06	5.35831e-06	0	0	1.15076e-09	3.43027e-06	9.3607e-06	1.0675e-06	8.86267e-06	4.68903e-06	5.79298e-07	2.19858e-05	4.49805e-06	0	3.16358e-06	4.8655e-06	2.16351e-06	1.37644e-05	1.59755e-05
ko02030	ko02030: Bacterial chemotaxis	0.00319608	0.00377594	0.00274151	0.00467895	0.00314066	0.00467514	0.00323212	0.00363602	0.00394468	0.00314027	0.00337631	0.00343959	0.00401712	0.0044083	0.00551414	0.00587087	0.00450548	0.00382137	0.00342557	0.00439317	0.00392319	0.00334843	0.00455982	0.00371726	0.00424323	0	0.00350371	0.00374712	0.00359922	0.00369688	0.00401253	0	0	0.00346195	0.00367089	0.00480539	0.00341614	0.00423607	0.00291033	0.00405242	0.00458864	0.0056197	0.00337798	0.00655391	0.00384362	0.00385087	0.00355879	0.00532211
ko03320	ko03320: PPAR signaling pathway	6.00933e-06	2.63557e-05	1.45644e-05	2.97759e-05	3.07998e-06	1.43662e-05	9.38974e-07	1.08513e-05	8.2658e-06	9.06006e-06	2.46367e-07	4.29436e-07	2.25979e-05	8.16137e-05	1.35094e-07	1.87126e-06	1.34996e-05	7.75049e-07	7.34768e-07	5.98474e-06	2.52244e-06	3.27577e-06	2.36259e-06	1.14997e-05	4.23384e-06	0	5.15763e-06	3.99346e-06	3.1782e-06	0	1.468e-05	0	2.68499e-06	2.79281e-05	1.4255e-05	2.58105e-06	4.41899e-07	1.29364e-05	1.00654e-06	1.13699e-07	1.16462e-05	5.80067e-05	0	4.33344e-06	1.83002e-06	3.52894e-07	6.13119e-06	4.05674e-05
ko04744	ko04744: Phototransduction	3.39823e-06	0	2.04479e-05	1.97522e-05	0	5.8358e-06	3.72593e-06	6.64275e-06	0	3.72405e-06	2.79916e-06	0	2.09036e-05	0	0	2.54641e-06	1.91978e-05	1.8367e-06	0	1.26376e-05	0	0	2.93053e-06	3.02299e-06	1.788e-06	0	4.01163e-06	6.87791e-06	3.38144e-06	0	0	0	0	8.01019e-05	0	5.04774e-07	2.1093e-06	2.4808e-05	1.76797e-06	0	0	5.66813e-05	6.07989e-06	2.59537e-06	2.76349e-06	1.05423e-06	0	6.77878e-05
ko04745	ko04745: Phototransduction - fly	3.61404e-06	2.11464e-06	2.26302e-06	4.14526e-06	0	1.28807e-06	6.08768e-07	1.04403e-06	2.31571e-06	1.27475e-06	1.30487e-07	3.7704e-06	2.06954e-06	4.51337e-08	0	2.3136e-06	9.52522e-07	1.84128e-07	4.22808e-07	1.15459e-06	0	1.6264e-06	2.72043e-08	5.12544e-07	6.60274e-07	0	4.63238e-07	1.44283e-06	4.73756e-07	5.345e-06	1.97479e-06	0	0	3.16996e-06	1.90551e-07	1.07839e-07	2.8962e-07	2.97608e-06	2.19376e-07	1.28347e-06	7.02274e-06	1.49714e-06	2.53642e-07	6.93467e-07	7.05055e-07	2.97352e-06	2.61823e-07	6.44937e-06
ko04530	ko04530: Tight junction	3.16728e-05	3.25387e-06	3.34379e-05	2.7363e-05	0.000712209	2.42681e-05	1.11688e-05	4.33172e-05	1.98286e-05	2.43592e-05	3.43278e-06	3.64538e-06	2.50618e-05	0.000221423	0	1.57054e-05	2.36527e-05	4.45297e-06	2.1713e-06	1.45752e-05	4.90299e-06	2.41861e-05	3.34235e-05	2.7245e-05	2.72645e-05	0	4.02855e-05	3.02471e-05	8.1888e-06	3.75311e-06	2.65826e-05	0	0	0.000218353	0.000143582	3.53002e-05	5.43095e-06	4.13844e-05	1.18389e-05	9.54171e-06	2.36883e-05	0.000120889	0.000342744	2.71672e-05	9.97751e-06	6.13699e-06	2.15418e-05	5.80563e-05
ko00830	ko00830: Retinol metabolism	0.000134383	8.20162e-06	0.000180995	0.00023673	0	3.28077e-05	1.09369e-05	1.27083e-05	9.9828e-05	0.00011216	1.09615e-05	1.08496e-05	0.000327485	1.33585e-05	1.10352e-06	2.46657e-05	3.02145e-05	2.16734e-05	6.40592e-06	0.000113586	6.31837e-07	1.00005e-05	0.000164184	0.000241986	6.12883e-05	8.495e-06	6.09722e-05	5.47173e-05	4.64724e-05	3.07053e-05	0.000336631	0	6.6195e-06	2.0849e-05	1.12642e-05	0.000136737	3.05739e-05	0.000244221	1.94086e-05	2.397e-05	0.000235687	8.24008e-06	0	0.000112406	2.24183e-05	2.35142e-06	0.000132321	0.000186353
ko00514	ko00514: Other types of O-glycan biosynthesis	1.13728e-05	3.31598e-06	4.4011e-05	4.4798e-05	5.45973e-05	1.19644e-05	5.66522e-06	3.0522e-05	2.6732e-05	1.62674e-05	2.58777e-06	3.25113e-06	5.20916e-05	0.000143856	3.98506e-07	4.3269e-06	2.44878e-05	3.69274e-06	8.89075e-07	1.99142e-05	0	1.20022e-05	1.06986e-05	1.97892e-05	1.70448e-05	0	1.70225e-05	9.18813e-06	6.81934e-06	2.31124e-05	4.29568e-05	8.45864e-05	4.09032e-06	9.21747e-05	4.49317e-05	1.17996e-05	8.73947e-06	3.85788e-05	1.2727e-05	2.44264e-06	4.73096e-05	0.000163581	5.02513e-05	1.13334e-05	6.8233e-06	2.8312e-06	1.88325e-05	0.000110242
ko04340	ko04340: Hedgehog signaling pathway	5.4404e-06	2.54967e-06	4.7476e-05	5.09075e-05	1.14874e-05	1.96272e-05	5.80917e-06	6.00142e-06	2.38291e-05	9.56336e-06	2.78906e-06	2.64909e-06	5.74879e-05	7.58181e-05	7.81076e-06	8.51994e-06	1.31651e-05	4.41997e-06	3.59487e-06	2.19039e-05	0	9.63243e-06	4.64466e-06	9.99392e-06	8.70219e-06	0	1.53702e-05	1.52088e-05	7.55445e-06	5.19633e-06	4.66646e-05	0	4.07112e-07	6.45946e-05	6.92321e-06	2.29705e-06	5.30005e-06	4.93166e-05	3.97752e-06	6.15461e-06	4.60916e-05	3.95853e-05	0	8.60501e-06	6.07251e-06	6.99725e-06	8.2091e-06	0.000109872
ko04621	ko04621: NOD-like receptor signaling pathway	1.5856e-05	0.000204038	3.79236e-05	4.30416e-05	7.63347e-07	2.46558e-05	0.000190365	0.000146943	3.65043e-05	2.16847e-05	0.000163041	0.000465379	4.18199e-05	5.71255e-05	0.000211712	1.78916e-05	3.04742e-05	1.55834e-05	0.000384875	3.79326e-05	5.50538e-06	0.000158597	1.76363e-05	2.64141e-05	1.9502e-05	5.73383e-05	2.62322e-05	4.39257e-05	2.19588e-05	0.000294525	4.30674e-05	0.000100877	2.08234e-05	4.30204e-05	2.58595e-05	2.74832e-05	1.48505e-05	4.98316e-05	1.59654e-05	5.93049e-05	5.98967e-05	1.50289e-05	1.22049e-05	1.97346e-05	1.98335e-05	9.60768e-05	3.58715e-05	6.2238e-05
ko04620	ko04620: Toll-like receptor signaling pathway	2.60372e-06	2.71725e-06	2.36862e-05	2.78273e-05	0	9.17676e-06	3.97304e-06	0	1.82104e-05	2.73425e-06	8.4118e-07	1.19861e-06	1.77897e-05	0	6.24791e-07	1.84813e-05	6.16821e-06	2.64416e-06	5.36925e-07	1.48003e-05	1.28996e-05	8.5971e-06	1.9986e-06	2.61382e-06	1.19919e-05	0	1.02528e-05	6.55015e-06	3.41831e-06	0	2.13265e-05	0	0	1.15633e-05	1.50152e-05	1.11307e-06	2.05804e-06	2.54529e-05	2.79011e-06	0	3.96333e-05	2.96851e-06	2.06163e-05	9.33241e-06	3.03893e-06	4.0201e-06	1.16504e-05	4.76301e-05
ko04623	ko04623: Cytosolic DNA-sensing pathway	3.0043e-06	1.25358e-07	3.6602e-05	3.72345e-05	7.20992e-06	5.72175e-06	6.65714e-06	9.04035e-07	2.24725e-05	6.91121e-06	9.91326e-07	8.5703e-07	2.91485e-05	0	0	2.47307e-06	5.30855e-06	2.71692e-06	1.57234e-06	2.09557e-05	0	1.99506e-06	1.58973e-06	1.03991e-05	2.29341e-06	2.03234e-06	4.43994e-06	6.63415e-06	6.76479e-06	7.33546e-06	2.81868e-05	1.6567e-05	0	3.55959e-07	0	2.03393e-06	2.15277e-06	3.81423e-05	3.55217e-06	2.1915e-07	4.72322e-05	1.11703e-05	0	3.77097e-06	4.33864e-06	5.79063e-07	7.7533e-06	0.00010245
ko04330	ko04330: Notch signaling pathway	3.1403e-05	1.13889e-05	0.000112319	0.000116584	3.92404e-05	3.51075e-05	3.13268e-05	3.37429e-05	6.92829e-05	3.63267e-05	9.99572e-06	2.09336e-05	9.61762e-05	0.000357452	1.19466e-05	1.43595e-05	7.1049e-05	1.94376e-05	9.26567e-06	5.10532e-05	1.62809e-05	2.64618e-05	2.38708e-05	3.00213e-05	2.5883e-05	1.89289e-05	2.80647e-05	5.95484e-05	3.29452e-05	3.87223e-05	0.000109836	0.000144981	9.56973e-06	0.000223858	7.15e-05	3.45078e-05	1.98796e-05	9.79719e-05	2.60573e-05	5.21803e-06	0.000125886	0.00024046	0.00019038	2.19737e-05	2.22091e-05	2.36762e-05	2.78233e-05	0.000266344
ko04270	ko04270: Vascular smooth muscle contraction	1.7925e-06	5.29992e-06	5.47929e-05	6.63991e-06	0	4.44982e-06	5.71629e-06	1.40306e-05	1.17826e-05	6.33284e-06	9.47902e-07	2.32923e-06	8.96586e-06	4.10986e-06	1.51644e-09	1.24154e-06	3.672e-06	1.55043e-06	1.72568e-06	5.50373e-06	1.25021e-07	2.05222e-06	1.44624e-06	1.75598e-06	1.70505e-06	1.7409e-07	3.50154e-06	6.94095e-06	2.86868e-06	5.11529e-06	1.58037e-05	0	0	5.90848e-06	2.42277e-06	1.14324e-06	1.53574e-06	7.17331e-06	3.28034e-06	2.12577e-06	7.84454e-06	2.06394e-06	4.90237e-07	1.67835e-06	3.33136e-06	1.73556e-06	3.33709e-06	1.80054e-05
ko00910	ko00910: Nitrogen metabolism	0.00693645	0.00574245	0.00818374	0.00807582	0.00633676	0.00623727	0.00767015	0.00745752	0.00777467	0.00678699	0.00978842	0.00599365	0.00797647	0.00734057	0.00571404	0.00596183	0.00585064	0.00859443	0.00591548	0.00914184	0.00535175	0.00627867	0.00681885	0.00744343	0.00611814	0.00657501	0.00637561	0.00657881	0.00780643	0.00591635	0.00810248	0.00820609	0.00560612	0.00658054	0.00786866	0.00729293	0.00880611	0.00783259	0.00757221	0.0072239	0.00733028	0.008169	0.0073526	0.00622202	0.00857927	0.00691369	0.00647834	0.00725918
ko04971	ko04971: Gastric acid secretion	1.33445e-07	0	4.48633e-06	4.56435e-06	2.98803e-05	9.57935e-08	1.07716e-07	0	1.00571e-06	1.6215e-07	2.44602e-08	1.97962e-11	2.7397e-06	0	0	2.10869e-07	5.54519e-07	5.71163e-06	5.37082e-09	2.10839e-06	0	4.89511e-06	6.11379e-07	5.25145e-06	0	0	3.46521e-07	2.60051e-07	3.88582e-07	0	3.96255e-06	0	0	1.08462e-05	0	4.02616e-08	7.62068e-08	1.61969e-06	2.23631e-07	1.32711e-06	9.55487e-06	5.63383e-07	9.48951e-06	6.1732e-08	6.76029e-06	1.64083e-06	3.98246e-07	1.08784e-05
ko00460	ko00460: Cyanoamino acid metabolism	0.00956048	0	0.00496187	0.00601551	0.00459546	0.00839475	0.00677422	0.00681406	0.00582598	0.00890744	0.00630362	0.00713251	0.00616778	0.00497291	0.0062439	0.00832092	0.00717608	0.00653671	0.00724838	0.00589067	0	0.00539018	0.00992596	0.0118904	0.00811207	0	0.00809273	0.00756134	0.00649638	0.0069763	0.00611112	0.00472891	0	0.00554167	0.00418547	0.00928313	0.00664553	0.00619684	0.00680622	0.00668696	0.00605171	0.00489943	0.00395585	0.00860871	0.00638585	0.00734662	0.00791725	0.00594246
ko04970	ko04970: Salivary secretion	1.93377e-06	2.43278e-06	2.0354e-06	3.57845e-06	0	2.57133e-06	7.53742e-08	2.22179e-06	1.22403e-06	3.76849e-07	3.29867e-06	8.97935e-07	2.75429e-06	0	0	2.13298e-07	2.50776e-07	1.90034e-07	0	8.55964e-07	1.51747e-07	0	2.60221e-08	1.86501e-07	4.59598e-07	0	3.89172e-07	1.19467e-06	3.30431e-07	0	1.6267e-06	0	0	3.81521e-06	0	8.69894e-08	6.89598e-07	2.38007e-06	1.17594e-07	0	4.4922e-06	1.95904e-06	0	8.46848e-07	8.77975e-08	2.8545e-08	1.41618e-07	7.32331e-06
ko00521	ko00521: Streptomycin biosynthesis	0.0196498	0.0140314	0.0176492	0.0178126	0.0149576	0.0189355	0.0155661	0.0157763	0.0179437	0.0154756	0.0108716	0.0117555	0.0170078	0.0143072	0.021633	0.0266058	0.0115054	0.0143678	0.0162506	0.0132789	0.00963318	0.0121719	0.0166656	0.0175631	0.0230743	0.00643941	0.0181248	0.0172188	0.0166798	0.0186872	0.0178002	0.0153095	0.00572476	0.0139129	0.0107787	0.0237987	0.0130163	0.0177042	0.0152852	0.010049	0.0198336	0.011294	0.0120988	0.0181548	0.0148644	0.0126141	0.0236143	0.0196321
ko00780	ko00780: Biotin metabolism	0.0192311	0.00868636	0.00875472	0.0129694	0.0254016	0.0130925	0.0101369	0.0127056	0.0129315	0.0183737	0.0119437	0.0086878	0.0120368	0.0230395	0.00383717	0.0113941	0.0115789	0.0124741	0.0103554	0.016735	0.00764923	0.016616	0.0211861	0.023008	0.0136734	0.00276053	0.0158708	0.0136064	0.0128084	0.00910287	0.0141832	0.0212378	0.00274304	0.0129292	0.0224788	0.024551	0.0122098	0.0124953	0.0102202	0.013262	0.0123533	0.025098	0.0227691	0.0143716	0.0110541	0.0108723	0.0159076	0.0117231
ko00630	ko00630: Glyoxylate and dicarboxylate metabolism	0.00807927	0.00265897	0.0040984	0.00582432	0.0063557	0.00664137	0.00411636	0.00423514	0.00502595	0.00785557	0.0055572	0.00298582	0.00519955	0.00748476	0.00219194	0.00649413	0.00616044	0.00475995	0.00306515	0.00619066	0.00389401	0.00486107	0.00806285	0.00837255	0.00663185	0.00202943	0.00697027	0.00686802	0.00456033	0.00316345	0.00532695	0.00645124	0.00311957	0.00558078	0.00652273	0.00859701	0.0050778	0.00532493	0.00365397	0.00405545	0.00495999	0.007231	0.00614311	0.00739279	0.00458401	0.00370275	0.00723341	0.00510589
ko00970	ko00970: Aminoacyl-tRNA biosynthesis	0.0243646	0.0245384	0.0245443	0.0246623	0.0219323	0.0294679	0.0258811	0.0247844	0.0244682	0.0254656	0.0246617	0.0250086	0.0254949	0.021271	0.0378992	0.0241271	0.031138	0.0271212	0.0247904	0.0242979	0.0314545	0.02517	0.018473	0.0174295	0.0238388	0.0407642	0.0276116	0.0279703	0.0272895	0.0244732	0.0244478	0.0225389	0.040568	0.0260941	0.0226984	0.0182878	0.0273662	0.0257063	0.0257731	0.0246362	0.025645	0.0192529	0.0191946	0.0262856	0.0252486	0.0259633	0.0205099	0.025253
ko00030	ko00030: Pentose phosphate pathway	0.0187296	0.0167331	0.0171493	0.0163652	0.0178766	0.0187753	0.0167853	0.0167845	0.0169408	0.0199847	0.0174481	0.0166652	0.0170199	0.0188452	0.023272	0.0167992	0.0173224	0.0169154	0.0161935	0.0171879	0.0234502	0.0161719	0.0184159	0.0178052	0.0170092	0.0253595	0.0193902	0.0207131	0.0172752	0.0162974	0.0164253	0.0170919	0.0268627	0.0200884	0.0157202	0.0181021	0.0176806	0.0172863	0.016064	0.0175421	0.0171421	0.0203529	0.0176993	0.0196643	0.016639	0.0171689	0.0167337	0.0170398
ko04972	ko04972: Pancreatic secretion	1.73874e-07	1.03253e-06	1.09642e-06	2.14047e-06	0	6.41794e-07	2.81739e-07	2.26769e-06	1.67456e-06	1.57394e-07	8.56865e-07	8.74211e-07	3.20971e-07	0	6.99849e-07	1.82837e-07	2.32336e-07	4.31883e-06	0	1.69147e-06	0	7.56215e-07	0	0	2.17104e-06	0	1.02169e-07	8.75155e-07	1.49757e-06	0	1.25685e-06	8.91549e-05	0	6.34742e-06	0	0	8.42616e-08	2.47276e-06	4.25055e-07	0	4.61439e-06	2.18263e-05	0	8.01988e-07	3.34732e-07	2.73154e-07	1.4134e-07	4.28903e-06
ko00232	ko00232: Caffeine metabolism	0	0	0	0	0	1.27655e-07	0	0	0	0	0	0	5.8578e-07	0	0	0	0	0	0	0	0	0	0	0	0	0	0	0	0	0	1.24994e-07	0	0	0	0	0	0	0	0	0	4.43335e-07	0	0	0	0	0	0	6.51603e-07
ko00670	ko00670: One carbon pool by folate	0.023372	0.0230467	0.0243617	0.0214124	0.0205425	0.0229359	0.0234732	0.0227524	0.0220692	0.0243675	0.0235008	0.0226068	0.0235531	0.0177456	0.0178752	0.0201108	0.0243723	0.0227912	0.0226568	0.0222888	0.0162879	0.0205934	0.0264085	0.0229397	0.0216779	0.0178648	0.0223725	0.022079	0.0223967	0.0230147	0.0218447	0.0203326	0.018919	0.0206389	0.0184274	0.0232443	0.0237082	0.0219482	0.0228827	0.0220162	0.022189	0.0186112	0.0201253	0.0224802	0.0218956	0.0226313	0.0213023	0.0216211
ko00230	ko00230: Purine metabolism	0.0110067	0.0133532	0.0135026	0.0119225	0.0114146	0.0117804	0.0129125	0.0130226	0.0124364	0.0112001	0.0127521	0.0127043	0.0122042	0.0110293	0.0159372	0.0109637	0.0121162	0.0130602	0.0127316	0.0125492	0.014903	0.011732	0.010327	0.00971196	0.0113377	0.0162188	0.0113753	0.0110538	0.0128354	0.0128068	0.0122097	0.0103959	0.0167422	0.0119109	0.0114091	0.0103452	0.0127584	0.0122865	0.0131573	0.0127471	0.0120281	0.0100038	0.0111416	0.0116107	0.0130038	0.0133517	0.0105684	0.0120874
ko05223	ko05223: Non-small cell lung cancer	0	0	0	0	0	0	0	0	0	0	0	0	0	0	0	0	0	0	0	0	0	0	0	0	0	0	0	0	0	0	0	0	0	0	0	0	0	0	0	0	0	0	0	0	0	0	0	0
ko04122	ko04122: Sulfur relay system	0.00537972	0.0109595	0.0128376	0.0126867	0.0112021	0.00996835	0.0130538	0.0132196	0.0122126	0.00817535	0.0180328	0.010547	0.0100512	0.012117	0.0122606	0.00723951	0.0128003	0.0134122	0.0112443	0.0169465	0.009305	0.0118608	0.00640672	0.00664602	0.00757688	0.0115104	0.0092086	0.00945181	0.0126995	0.0103595	0.011965	0.011779	0.0180298	0.0123398	0.0134961	0.00681375	0.0156539	0.011153	0.0107702	0.0129774	0.0115872	0.0114304	0.0111968	0.00908327	0.0137047	0.0125486	0.00604986	0.0112774
ko05110	ko05110: Vibrio cholerae infection	5.31754e-05	8.81969e-05	6.54921e-05	6.30253e-05	0	6.87276e-05	0.000119931	0.000165292	0.000181937	4.60143e-05	0.000252363	5.76581e-05	4.72484e-05	0	7.47717e-07	3.65009e-05	0.000222524	2.57701e-05	8.67103e-06	3.48801e-05	0	5.34342e-05	2.51861e-05	2.70103e-05	8.15825e-05	0	8.02096e-05	0.000102813	0.000154593	4.63292e-05	7.22885e-05	0	0	0.000338708	4.3884e-05	2.12428e-05	3.20143e-05	6.42333e-05	4.1263e-05	0.000188047	2.93357e-05	0.000500239	0	5.98612e-05	7.94576e-05	0.000216546	3.19464e-05	5.79884e-05
ko04120	ko04120: Ubiquitin mediated proteolysis	3.0778e-05	0.000326523	7.5164e-05	8.32617e-05	0.00994789	3.37953e-05	2.12863e-05	0.000452425	5.08466e-05	2.45202e-05	1.10781e-05	4.6617e-05	9.26373e-05	0.0164304	0.000337033	3.26219e-05	3.11618e-05	1.63125e-05	5.11986e-05	4.41722e-05	0.000359122	0.000861377	2.84581e-05	4.84891e-05	4.33239e-05	0.00407793	2.65553e-05	2.60295e-05	1.94244e-05	0.00122805	6.20777e-05	0.0186068	0.00191549	0.00361985	0.00215917	3.09519e-05	1.85835e-05	7.75795e-05	3.00117e-05	0.000137122	6.22043e-05	0.000566214	0.0120528	2.21429e-05	4.01124e-05	7.18154e-05	2.2135e-05	0.000116638
ko00540	ko00540: Lipopolysaccharide biosynthesis	0.015857	0.00461343	0.00683665	0.0147324	0.00186066	0.0110541	0.0126963	0.0131619	0.0133325	0.0146271	0.0219107	0.00664521	0.013526	0.00145995	0.000388941	0.0174408	0.00608243	0.0178624	0.00683657	0.0183146	0.000482822	0.00597062	0.0170454	0.017155	0.020645	0.000496859	0.0124606	0.00949113	0.0171105	0.00647335	0.0166677	0.00176114	0.000247918	0.000801419	0.00660994	0.0179695	0.0211568	0.0141477	0.00777525	0.0120346	0.0133935	0.000106646	0.000573586	0.0099958	0.0139271	0.013025	0.0195475	0.0116348
ko05014	ko05014: Amyotrophic lateral sclerosis (ALS)	1.71841e-05	6.48619e-06	9.92387e-06	1.37169e-05	1.1512e-05	2.44805e-05	1.33806e-05	5.08503e-06	1.18595e-05	3.68616e-05	4.98835e-06	8.98977e-06	1.55607e-05	3.16013e-07	3.12194e-06	3.22716e-05	2.00711e-05	1.2594e-05	1.45225e-05	7.88686e-06	6.54326e-07	9.56004e-06	2.61583e-05	2.40412e-05	3.59542e-05	6.20287e-09	2.44467e-05	2.79722e-05	1.04723e-05	1.92904e-05	9.55519e-06	5.05215e-08	4.20099e-06	1.159e-05	1.69863e-05	2.18232e-05	1.08913e-05	1.43819e-05	5.25029e-06	2.83676e-05	1.38546e-05	3.11519e-05	1.96466e-08	1.92535e-05	9.01806e-06	1.6367e-05	3.96076e-05	2.57714e-05
ko03022	ko03022: Basal transcription factors	3.13234e-05	1.54606e-05	8.95224e-05	7.76037e-05	0.000112658	4.73992e-05	3.12253e-05	9.26036e-05	5.00996e-05	4.10742e-05	1.49893e-05	1.67146e-05	8.36385e-05	0.000500163	5.75321e-06	3.10341e-05	6.76666e-05	2.48395e-05	4.66051e-05	4.01287e-05	2.33388e-06	6.92171e-05	5.42143e-05	0.000239568	3.34566e-05	2.79782e-05	7.01337e-05	6.49706e-05	3.57135e-05	3.83641e-05	6.39678e-05	0.000738407	6.40903e-06	0.000174598	0.000180524	8.99512e-06	1.65381e-05	8.23694e-05	2.91124e-05	1.3655e-05	8.47324e-05	0.000791046	0.000328616	5.82121e-05	4.53783e-05	2.21886e-05	2.57725e-05	0.000198703
ko00660	ko00660: C5-Branched dibasic acid metabolism	0.0167764	0.023311	0.0262322	0.0195844	0.0272687	0.0145727	0.0211146	0.0220067	0.0211892	0.0136577	0.0229718	0.0216986	0.0190965	0.0230076	0.00112502	0.0167447	0.0191063	0.0207548	0.0220828	0.0224382	0.000128965	0.0215248	0.0180348	0.0171637	0.0154535	0	0.0153518	0.0152385	0.0203696	0.0206871	0.0192585	0.0262128	0	0.0139704	0.0177576	0.017431	0.0196215	0.0197545	0.0236656	0.0214594	0.0202801	0.0223637	0.0231029	0.0165695	0.0226084	0.0183514	0.0164192	0.0183242
ko03020	ko03020: RNA polymerase	0.00727891	0.00661339	0.00696608	0.00716659	0.00756536	0.00896544	0.0069323	0.00731845	0.00713628	0.00761451	0.00721855	0.00670716	0.0074739	0.0068525	0.0102221	0.00843981	0.0087262	0.00757318	0.00667156	0.00689323	0.00927177	0.00749636	0.00632582	0.00546377	0.00780741	0.0114238	0.00854702	0.0083655	0.00747191	0.00643028	0.00700076	0.00615811	0.0113624	0.00848926	0.00738098	0.00597578	0.00756565	0.00736686	0.00694849	0.00654681	0.00727708	0.00566651	0.00639936	0.0081155	0.00702664	0.00686883	0.00686375	0.00721606
ko00982	ko00982: Drug metabolism - cytochrome P450	1.34699e-07	0	7.88364e-08	3.65063e-08	0	9.56883e-08	0	0	1.53127e-07	1.2465e-08	0	0	0	0	0	4.60984e-08	2.37729e-07	2.62476e-08	0	7.32996e-08	5.55402e-07	0	0	1.37016e-07	0	0	6.9706e-10	9.66762e-08	0	0	3.30715e-06	0	0	0	0	0	3.41497e-08	2.97651e-07	0	2.05958e-07	0	0	0	1.09564e-07	0	0	6.75488e-13	2.23107e-06
ko04630	ko04630: Jak-STAT signaling pathway	4.21752e-06	2.25158e-06	2.47982e-05	2.03776e-05	1.35702e-05	7.25663e-06	2.70424e-06	6.68889e-06	1.74883e-05	5.16922e-06	1.34573e-06	5.98578e-06	1.98544e-05	3.29386e-05	1.1349e-06	3.99791e-06	1.38723e-05	1.76009e-06	1.64375e-06	1.23879e-05	3.48175e-07	7.4157e-06	9.23233e-06	4.87483e-06	3.90207e-06	3.14645e-08	7.1668e-06	9.58728e-06	3.72862e-06	1.00428e-05	2.20861e-05	9.33122e-07	1.71328e-07	7.90721e-06	1.31015e-05	2.65663e-06	3.52368e-06	2.44131e-05	2.08911e-06	7.58417e-07	3.02703e-05	2.7201e-06	1.61888e-06	5.8003e-06	2.2809e-06	5.68228e-07	6.94404e-06	6.31556e-05
ko04350	ko04350: TGF-beta signaling pathway	6.32972e-06	3.65485e-06	2.76519e-05	4.44597e-05	5.09725e-05	1.67411e-05	4.5575e-06	5.13645e-06	2.32623e-05	6.85653e-06	1.20193e-06	1.85398e-06	2.98522e-05	8.16397e-06	0	5.01685e-06	1.11866e-05	2.10887e-06	3.75408e-06	1.69017e-05	0	8.74307e-06	8.58362e-06	1.37275e-05	6.75445e-06	0	1.07336e-05	1.19267e-05	4.21368e-06	1.52258e-05	2.45313e-05	0	1.58074e-05	1.40166e-05	1.08225e-05	1.07955e-06	3.14991e-06	2.79797e-05	3.90835e-06	1.06339e-06	3.67451e-05	8.90555e-06	2.76648e-05	9.76618e-06	3.15979e-06	1.06164e-06	1.21906e-05	7.44807e-05
ko00140	ko00140: Steroid hormone biosynthesis	0.00104816	1.66087e-05	3.3082e-05	7.18208e-05	2.17943e-05	0.000672662	1.79689e-05	4.20067e-05	3.65264e-05	0.000944596	1.19168e-05	7.40222e-06	8.25245e-05	0.000159519	0.000100997	0.000937497	0.000554769	2.85088e-05	8.07366e-06	2.81543e-05	1.06203e-05	3.15749e-05	0.00154838	0.00152756	0.000681093	0.000115018	0.00139358	0.000954496	3.43548e-05	1.99082e-05	6.09271e-05	4.4513e-06	3.91083e-05	9.36653e-05	0.000140497	0.00132926	6.39628e-05	5.60493e-05	1.94188e-05	1.13109e-05	5.79464e-05	4.9487e-05	1.25799e-05	0.000695772	1.61064e-05	1.43406e-05	0.00111209	0.000109542
ko05414	ko05414: Dilated cardiomyopathy	1.1412e-06	0	4.88437e-06	4.50362e-06	0	1.68294e-06	1.25258e-06	0	1.53913e-06	6.64988e-07	0	0	1.81133e-06	0	4.87602e-08	3.64829e-07	1.3034e-06	1.29995e-06	0	8.10692e-07	8.17272e-09	0	2.04505e-07	0	3.87965e-07	1.26174e-07	1.2119e-06	6.66632e-07	3.92337e-07	0	1.20726e-06	8.19828e-06	0	0	1.01208e-07	1.60879e-07	3.05098e-07	3.95192e-06	1.9283e-07	0	2.68503e-06	2.48976e-07	0	6.08758e-07	3.03649e-06	0	4.28979e-07	5.80916e-06
ko00983	ko00983: Drug metabolism - other enzymes	0.000320339	4.75261e-05	0.000133282	0.000230923	0.000256198	0.000436763	2.38461e-05	1.6129e-05	0.000210273	0.000483779	1.65641e-05	8.08323e-06	0.00017536	0.000475042	0.000143387	0.00096869	0.000183815	2.90208e-05	4.79347e-06	0.000116521	3.41733e-06	0.000440381	0.000240669	0.000176533	0.000679531	0	0.000155691	0.000243593	5.90966e-05	3.57807e-06	0.000125969	0.000530087	0	0.000495475	0.000783282	3.90683e-05	3.95826e-05	0.000289199	1.4693e-05	4.65537e-06	0.000415593	0.000106752	0.00086261	0.000172717	1.26184e-05	7.62183e-06	0.000625709	0.000277958
ko05016	ko05016: Huntington's disease	2.71626e-06	1.36004e-06	6.85853e-06	6.53762e-06	5.03762e-06	2.57371e-06	2.10461e-06	2.20121e-06	4.79649e-06	3.79361e-06	6.62441e-07	5.6157e-07	8.11098e-06	2.61773e-05	3.31645e-07	1.43519e-06	3.22372e-06	3.34312e-06	5.2208e-07	3.25935e-06	8.36916e-07	3.44398e-06	2.76941e-06	2.97792e-06	2.22622e-06	3.09109e-07	9.44169e-06	3.52782e-06	3.41801e-06	1.33975e-06	5.63364e-06	2.55708e-05	1.24858e-06	3.82637e-06	4.94875e-06	5.76616e-06	1.43885e-06	7.56411e-06	2.24007e-06	6.97023e-07	8.14513e-06	8.66102e-06	7.91213e-06	1.87897e-06	2.31676e-06	4.05361e-07	2.80693e-06	1.76557e-05
ko05410	ko05410: Hypertrophic cardiomyopathy (HCM)	4.12163e-08	2.01842e-06	9.21179e-07	7.45814e-07	0	3.8081e-08	1.18299e-07	6.78229e-07	5.41122e-07	3.77987e-08	2.06701e-07	1.18249e-07	8.08331e-07	1.3393e-05	0	2.56766e-08	3.18501e-08	6.02405e-08	8.8584e-08	6.87973e-07	0	4.40857e-06	2.8196e-08	4.82763e-06	4.59573e-08	0	3.50683e-08	4.07834e-08	5.32034e-08	5.22418e-06	5.24716e-07	0	0	6.64787e-07	0	0	3.55385e-08	9.05255e-07	3.45897e-08	1.15637e-06	3.41273e-06	0	0	0	2.24313e-08	8.26186e-06	1.80838e-07	2.72304e-06
ko00331	ko00331: Clavulanic acid biosynthesis	0	0	0	0	0	0	0	0	0	0	0	0	9.27481e-12	0	0	9.58057e-09	3.69576e-08	0	0	0	0	0	0	0	8.44451e-09	0	0	1.60013e-08	0	0	0	0	0	0	0	1.24043e-08	0	0	0	0	0	0	0	5.09607e-08	0	0	0	0
ko00330	ko00330: Arginine and proline metabolism	0.0105235	0.00504947	0.00713192	0.00725456	0.00856055	0.00908066	0.00618621	0.00645135	0.00712275	0.00960745	0.00644336	0.00485498	0.00744463	0.00886808	0.00511463	0.00982875	0.0117733	0.00676009	0.00447937	0.00680356	0.00347077	0.00662094	0.0096222	0.00980868	0.00947611	0.00541185	0.009603	0.00910524	0.00725063	0.00598614	0.0074012	0.00804661	0.0059538	0.00689116	0.0082655	0.00966137	0.00664986	0.00758587	0.00618177	0.00592925	0.00749917	0.00931192	0.00920243	0.00957569	0.00677835	0.00641262	0.0100717	0.00734275
ko04080	ko04080: Neuroactive ligand-receptor interaction	8.42385e-06	4.09351e-06	2.88543e-05	2.89793e-05	1.0222e-05	1.24895e-05	6.86456e-06	6.34822e-06	1.68167e-05	9.96746e-06	1.97075e-06	2.104e-06	2.47701e-05	8.6865e-05	8.15686e-07	1.07203e-05	4.95527e-05	4.05165e-06	4.54561e-06	1.23966e-05	3.00984e-06	1.52007e-05	2.29134e-05	3.50896e-05	1.03857e-05	1.54387e-06	1.08939e-05	1.01045e-05	6.45773e-06	1.34237e-05	2.14151e-05	4.8479e-05	1.1965e-05	2.40294e-05	1.09878e-05	8.79954e-06	3.77734e-06	2.4983e-05	7.3805e-06	3.98482e-06	3.06214e-05	2.26408e-05	2.86982e-05	7.38433e-06	5.38681e-06	5.2306e-06	1.3648e-05	5.87669e-05
ko05310	ko05310: Asthma	0	0	2.05687e-05	0	0	3.73166e-08	0	0	3.2307e-06	0	5.33356e-09	0	0	0	0	3.6238e-06	0	0	0	0	0	1.32399e-05	0	0	3.74721e-06	0	0	0	0	0	1.17444e-06	0	0	1.74806e-05	0	0	0	1.26918e-06	0	0	2.24936e-06	5.60776e-07	0	0	1.58614e-06	0	0	4.26301e-06
ko03018	ko03018: RNA degradation	0.00864003	0.00674303	0.0097652	0.00930703	0.0085352	0.00915531	0.0084884	0.00822246	0.00868784	0.00880425	0.00899551	0.00695785	0.00946332	0.00750787	0.00777331	0.00831858	0.00951271	0.00888647	0.00691983	0.00913033	0.0068352	0.00845209	0.00690323	0.00731082	0.00799633	0.00772422	0.00876398	0.00892723	0.00885382	0.00700392	0.00881187	0.00745204	0.00839401	0.00830396	0.0092316	0.00739952	0.00950535	0.00926236	0.00770269	0.00743962	0.00907104	0.00767041	0.0078904	0.00849497	0.0083689	0.0080573	0.00786473	0.009312
ko00908	ko00908: Zeatin biosynthesis	0.00700216	0.00744312	0.00650867	0.0070161	0.00999133	0.00901883	0.00770604	0.00743382	0.00684481	0.00746534	0.00735766	0.007187	0.00689187	0.00635001	0.0103601	0.00966461	0.00820746	0.00830573	0.00750404	0.00688095	0.00890773	0.00596394	0.00740225	0.00665885	0.00929444	0.0114765	0.00812678	0.00802624	0.00887462	0.00672669	0.00676262	0.00880387	0.011251	0.00584963	0.00589031	0.00683144	0.00850206	0.00715767	0.00726318	0.0076249	0.00735987	0.0062448	0.00655022	0.0077945	0.00772168	0.00850295	0.00851237	0.00766046
ko04930	ko04930: Type II diabetes mellitus	7.64984e-06	0	2.81315e-05	4.46289e-05	0	1.8849e-05	4.75457e-06	0	1.87915e-05	2.09385e-05	2.56172e-06	1.59828e-06	2.83488e-05	0	0	4.15041e-06	1.20328e-05	7.5839e-06	1.122e-06	2.256e-05	0	2.48209e-06	5.85147e-06	1.26956e-05	1.03045e-05	2.62017e-09	8.01961e-06	1.56159e-05	7.81163e-06	0	2.78464e-05	0	0	2.01729e-06	0	5.01e-06	4.46018e-06	3.98675e-05	2.55428e-06	1.10864e-06	3.94614e-05	3.54079e-05	0	9.14954e-06	5.17373e-06	1.02282e-05	1.05256e-05	6.60349e-05
ko04320	ko04320: Dorso-ventral axis formation	3.51127e-05	1.58349e-05	0.000130597	0.000106451	4.99297e-05	5.91281e-05	3.55294e-05	1.67372e-05	8.75445e-05	2.63361e-05	1.38319e-05	1.49662e-05	9.48083e-05	0.000197781	1.74902e-05	7.91457e-05	4.3896e-05	2.51133e-05	1.79868e-05	7.54884e-05	1.2303e-05	6.19741e-05	2.84521e-05	5.91317e-05	6.69489e-05	6.50611e-07	4.09659e-05	5.21871e-05	3.07223e-05	6.91705e-05	9.27999e-05	2.25911e-05	5.47171e-07	5.3479e-05	7.08727e-05	2.04579e-05	3.21124e-05	0.000124682	2.18676e-05	1.45369e-05	0.000152448	2.79189e-05	0.000103605	2.46562e-05	2.12341e-05	2.09394e-05	7.18593e-05	0.00026741
ko03430	ko03430: Mismatch repair	0.0158514	0.0205264	0.0161671	0.0171058	0.014079	0.0185938	0.0201227	0.0207559	0.0181655	0.0170531	0.020832	0.0203351	0.0161624	0.0142022	0.0285415	0.016708	0.0171754	0.0195917	0.0201762	0.019149	0.0281319	0.0155431	0.0176504	0.0158009	0.0184407	0.030156	0.0196967	0.0188451	0.0193609	0.0193122	0.0174955	0.0155426	0.0317143	0.0157023	0.0130393	0.0167187	0.0194133	0.0168072	0.0195134	0.0202422	0.0171956	0.0125762	0.0139409	0.0169577	0.0196879	0.0207787	0.0162657	0.0173996
ko00906	ko00906: Carotenoid biosynthesis	2.8826e-05	1.56892e-05	0.000182656	0.000356742	0.000219573	5.64367e-05	0.000168924	0.000203571	0.000228928	6.5457e-05	0.000145418	3.85669e-05	0.000211713	0.000271252	1.42925e-06	1.91283e-05	3.4331e-05	2.80116e-05	7.15809e-06	9.37289e-05	7.21509e-05	0.000232261	2.72314e-05	3.0643e-05	1.97723e-05	5.16324e-07	4.48401e-05	6.63457e-05	0.000109098	5.88153e-05	0.000263109	0.000593705	1.01182e-05	0.0001853	0.00100644	2.67467e-05	5.6854e-05	0.000229685	1.42073e-05	4.22016e-06	0.000301647	4.84654e-05	0.00154937	4.13423e-05	0.00011171	3.60754e-05	3.19316e-05	0.000290487
ko00900	ko00900: Terpenoid backbone biosynthesis	0.013227	0.0150689	0.0144658	0.0140091	0.0168398	0.0138699	0.015322	0.0154415	0.0146569	0.013776	0.0150864	0.0151347	0.0139841	0.0169273	0.0166024	0.0158055	0.0142832	0.0152766	0.0146435	0.014505	0.0169181	0.0147529	0.0134872	0.0133795	0.0151629	0.0161184	0.0124769	0.0128174	0.0162034	0.0147534	0.0142128	0.0191049	0.0208642	0.0144111	0.0150751	0.0134622	0.0152451	0.0143595	0.0141864	0.0147496	0.0143473	0.0161105	0.0170161	0.013616	0.0148062	0.0163241	0.0157996	0.0147073
ko00901	ko00901: Indole alkaloid biosynthesis	0	0	1.37858e-07	1.83223e-06	0	0	0	0	8.26917e-07	0	0	0	2.34345e-06	0	0	0	0	2.34895e-07	0	0	0	0	0	0	0	0	0	1.0247e-08	1.86572e-06	0	1.06078e-06	0	0	0	0	0	3.70264e-06	4.92811e-07	1.785e-07	0	7.03394e-08	0	0	0	1.47845e-07	0	0	4.65754e-06
ko04520	ko04520: Adherens junction	5.90291e-06	1.18068e-06	3.77448e-05	2.16061e-05	0	7.38994e-06	6.03361e-06	0	1.69872e-05	8.78275e-06	2.58465e-06	2.07027e-06	2.49078e-05	0	1.7436e-06	5.14893e-06	1.61989e-05	3.38749e-06	1.31952e-06	1.55035e-05	2.51035e-07	0	4.72478e-06	4.98653e-06	1.20201e-05	0	1.58519e-05	9.39255e-06	5.62337e-06	4.08977e-06	1.75123e-05	0	5.92331e-07	2.39373e-05	1.53901e-05	3.20685e-06	4.35691e-06	4.60134e-05	8.21383e-06	5.28461e-06	2.68373e-05	9.24723e-05	0	7.09621e-06	7.62891e-06	2.36945e-06	6.46816e-06	7.80672e-05
ko00903	ko00903: Limonene and pinene degradation	0.00316175	0.00504414	0.00250748	0.00283596	0.00229354	0.00312968	0.00260396	0.00285699	0.00272019	0.00289389	0.00180622	0.00448716	0.00295221	0.00296739	0.001367	0.00237391	0.00322691	0.00217965	0.00483427	0.0020234	2.21358e-06	0.00406308	0.00279903	0.00284261	0.0022371	0	0.00295698	0.00308717	0.00262409	0.00433449	0.00298975	0.00448685	0	0.00281838	0.00453298	0.00212816	0.00185758	0.00275465	0.00271067	0.00353154	0.00269951	0.00246994	0.00492634	0.00323821	0.00225555	0.00358904	0.00225194	0.00286278
ko00471	ko00471: D-Glutamine and D-glutamate metabolism	0.0270588	0.0280615	0.0278161	0.0277201	0.0239569	0.027928	0.0310788	0.0293909	0.0285491	0.0253155	0.029554	0.0285904	0.0290987	0.0231929	0.0445955	0.0327285	0.0265671	0.0323114	0.0288414	0.0269926	0.038994	0.0281451	0.0244775	0.0282668	0.0316809	0.0457653	0.0253123	0.0275617	0.034142	0.0277297	0.0285206	0.0224745	0.0502435	0.0276152	0.0217872	0.0253616	0.0309838	0.0285593	0.0317891	0.0291714	0.0292903	0.0250151	0.0243404	0.0259078	0.0307374	0.0318853	0.0311776	0.0289843
ko00473	ko00473: D-Alanine metabolism	0.0151113	0.0306771	0.0196152	0.0186529	0.0203221	0.0172661	0.0238581	0.023892	0.0218251	0.0149891	0.0207528	0.0284163	0.0200188	0.0203698	0.0501408	0.0180628	0.0166273	0.0220767	0.0270384	0.0190597	0.0560051	0.0217531	0.015353	0.0166219	0.0175144	0.0563849	0.0173781	0.0163373	0.0226087	0.0306091	0.0200508	0.0198082	0.0501182	0.0160292	0.0186779	0.0151933	0.0213578	0.0203687	0.0253741	0.0251985	0.0202964	0.0198774	0.0218001	0.0162074	0.022464	0.0260944	0.0170107	0.0207959
ko04950	ko04950: Maturity onset diabetes of the young	1.78264e-05	6.0477e-06	6.12034e-05	5.3176e-05	1.10499e-05	2.06352e-05	1.25521e-05	1.13179e-05	4.21973e-05	1.40819e-05	2.31116e-06	3.3503e-06	6.06001e-05	7.47497e-05	1.30283e-06	2.11278e-05	6.73503e-05	1.45166e-05	1.82496e-06	3.05073e-05	9.96155e-07	2.46542e-05	7.72076e-06	8.81967e-06	0.000130652	0	1.53803e-05	1.61231e-05	1.92981e-05	1.26463e-05	4.459e-05	5.95451e-05	1.95584e-07	3.27485e-05	3.42033e-05	1.13917e-06	5.79138e-06	6.14407e-05	1.53142e-05	1.88792e-06	7.44774e-05	1.02851e-05	1.5345e-05	8.6784e-06	1.1118e-05	7.86713e-07	1.14901e-05	0.000128609
ko04510	ko04510: Focal adhesion	5.46168e-06	1.75043e-06	3.85221e-05	3.14843e-05	6.84631e-06	8.62621e-06	4.04179e-06	3.36179e-06	2.3955e-05	4.08739e-06	1.05997e-06	1.52985e-06	2.65841e-05	0	2.5226e-07	2.30316e-06	1.28229e-05	3.37242e-06	7.1889e-07	2.18413e-05	2.59249e-07	5.38711e-06	2.08455e-06	1.11469e-05	2.95144e-06	3.32464e-07	4.47836e-06	1.12474e-05	5.5764e-06	2.76483e-06	3.29653e-05	4.54613e-06	2.54769e-07	3.7977e-06	4.63134e-06	1.03753e-06	1.88097e-06	4.17908e-05	3.19023e-06	8.1592e-06	4.76752e-05	2.79895e-06	1.21498e-05	3.00912e-06	3.89853e-06	9.84474e-07	7.25267e-06	0.000138019
ko00942	ko00942: Anthocyanin biosynthesis	0	0	0	4.55109e-08	0	1.20245e-07	0	0	4.36799e-08	2.75669e-09	0	0	0	0	0	2.10986e-08	0	0	0	0	0	0	0	0	0	0	0	2.01159e-07	0	0	5.51697e-08	0	0	0	0	0	0	1.26833e-07	0	0	7.0516e-07	0	0	0	0	5.0754e-07	0	1.36129e-07
ko04810	ko04810: Regulation of actin cytoskeleton	6.38863e-06	3.46839e-06	4.26538e-05	4.01329e-05	2.36028e-05	1.23002e-05	5.03002e-06	7.54596e-06	2.63876e-05	7.0093e-06	1.54675e-06	1.85371e-06	2.96755e-05	0.000167677	2.92067e-06	1.06791e-05	1.34028e-05	3.18204e-06	1.69115e-06	2.15529e-05	2.38626e-06	2.59884e-05	5.41948e-06	1.32595e-05	1.1308e-05	2.89564e-05	6.96634e-06	1.23831e-05	5.88854e-06	1.21617e-05	3.14817e-05	0.000242207	1.49608e-05	2.94304e-05	6.35437e-05	1.16728e-05	2.89576e-06	4.39667e-05	3.50704e-06	1.53964e-06	5.46735e-05	4.76769e-05	2.93245e-05	4.90005e-06	4.45329e-06	1.27699e-06	1.36473e-05	0.000121609
ko04210	ko04210: Apoptosis	6.13187e-05	0.000780169	8.68887e-05	7.70776e-05	1.68519e-05	9.3203e-05	0.000308257	0.000431753	0.000226197	6.30234e-05	0.00014594	0.000720246	0.00010316	6.41173e-05	0.00156329	0.000121403	3.81254e-05	0.000203611	0.000687227	0.000119324	0.00104892	0.000418051	0.000113784	0.000103843	9.70202e-05	0.00108476	6.04033e-05	8.37756e-05	0.000129958	0.000809653	9.0175e-05	0	0.00155577	0.000176962	0.000238256	0.000108967	0.000149977	0.000104753	0.000396689	0.000516227	8.64934e-05	3.66389e-05	0	7.43379e-05	0.000275131	0.000513484	9.84967e-05	0.000125518
ko00240	ko00240: Pyrimidine metabolism	0.0143858	0.0159101	0.0180278	0.0152203	0.0155056	0.0162133	0.0163648	0.0160832	0.0155651	0.0150811	0.0158542	0.016148	0.0164499	0.0148852	0.0188195	0.0143426	0.0168004	0.016756	0.0161938	0.0156349	0.0213294	0.0152019	0.0138987	0.0122806	0.0147481	0.0185934	0.0152412	0.0153165	0.0163213	0.0153423	0.0154655	0.0145466	0.0207941	0.016272	0.0144126	0.0132426	0.0164546	0.0156898	0.0158995	0.0160606	0.0151772	0.0137896	0.0143719	0.0152727	0.0160822	0.0168016	0.0136219	0.01548
ko04012	ko04012: ErbB signaling pathway	5.43882e-06	2.38991e-06	2.98131e-05	2.37474e-05	3.38782e-05	7.26893e-06	5.62244e-06	7.57389e-06	1.87297e-05	5.40841e-06	7.38828e-07	1.48693e-06	1.85365e-05	0	0	6.86594e-06	9.13588e-06	2.28184e-06	5.44921e-07	1.46668e-05	0	1.07393e-05	2.80044e-06	6.6538e-06	5.12171e-06	0	1.02248e-05	1.68772e-05	8.55318e-06	2.86746e-07	1.98874e-05	0	4.64039e-06	2.15058e-05	0	1.77138e-06	2.10258e-06	2.31348e-05	2.41992e-06	1.99941e-06	3.61502e-05	1.94397e-05	7.81042e-06	4.9011e-06	5.22319e-06	1.58451e-06	7.08077e-06	7.13858e-05
ko04013	ko04013: MAPK signaling pathway - fly	2.80616e-06	2.61221e-08	4.11775e-06	1.41166e-06	0	2.1945e-06	9.0264e-07	2.93566e-08	2.24764e-06	2.19224e-06	3.98046e-07	4.11645e-08	1.25015e-06	0	2.66535e-07	5.29071e-06	1.27279e-06	4.94498e-07	6.07194e-08	1.20929e-06	0	0	2.78739e-06	6.30733e-06	2.98625e-06	0	3.77976e-06	2.86391e-06	2.46454e-06	2.05042e-06	5.15902e-06	0	0	2.26416e-05	0	7.29203e-08	7.26865e-07	1.99311e-06	9.66809e-07	3.89557e-07	2.24702e-06	4.4099e-06	0	1.95701e-06	1.15399e-06	1.39217e-07	1.81897e-06	4.36404e-06
ko04010	ko04010: MAPK signaling pathway	8.98031e-06	3.92038e-06	3.66957e-05	3.66352e-05	2.94939e-05	1.36479e-05	7.80764e-06	7.05544e-06	2.53212e-05	1.15793e-05	2.87496e-06	2.12008e-06	3.34905e-05	0.000104456	2.22862e-06	2.23097e-05	1.87464e-05	5.18799e-06	1.14472e-05	2.13433e-05	1.64138e-06	1.61185e-05	8.40851e-06	9.54586e-06	1.23318e-05	7.94071e-06	1.32523e-05	1.27473e-05	7.34407e-06	8.16648e-06	3.63617e-05	5.21381e-05	5.29184e-06	2.93959e-05	2.11379e-05	3.69032e-06	5.14673e-06	4.04106e-05	6.48529e-06	3.66363e-06	4.94177e-05	3.22563e-05	1.61378e-05	6.91278e-06	6.92793e-06	1.49448e-06	7.86097e-06	8.95132e-05
ko04011	ko04011: MAPK signaling pathway - yeast	4.60035e-05	4.22459e-05	7.08763e-05	5.85664e-05	0.000198308	4.73378e-05	3.19867e-05	9.75593e-05	5.81884e-05	4.53317e-05	1.57089e-05	6.79662e-05	7.11959e-05	0.000234665	0.000119786	3.93425e-05	4.68623e-05	2.7177e-05	3.03355e-05	4.01959e-05	4.52839e-06	4.99441e-05	5.26047e-05	6.63497e-05	3.06974e-05	0.000167823	4.53287e-05	6.17531e-05	4.37689e-05	2.0319e-05	6.8728e-05	0.000135416	2.49324e-05	0.000131131	8.82836e-05	4.62314e-05	3.11693e-05	7.06714e-05	3.15059e-05	1.42726e-05	8.50875e-05	0.000315312	7.70118e-05	4.76946e-05	2.08094e-05	3.19995e-05	3.74718e-05	0.000182501
ko00860	ko00860: Porphyrin and chlorophyll metabolism	0.0058723	0.00224866	0.00753329	0.00866198	0.0102314	0.00498266	0.00542159	0.00472775	0.00764895	0.00599278	0.00669123	0.00291021	0.00690521	0.00990768	0.000785744	0.00433965	0.00550992	0.00702262	0.00309255	0.00746507	0.000207187	0.00564291	0.00644035	0.00697172	0.00475759	0.000662731	0.00567163	0.00504822	0.00836662	0.0036073	0.00851806	0.0116905	5.67625e-05	0.00493258	0.00886923	0.00534742	0.00732476	0.00811728	0.00526695	0.00418991	0.0100021	0.0157771	0.00942082	0.00532182	0.0060876	0.00324757	0.0049156	0.00892716
ko04070	ko04070: Phosphatidylinositol signaling system	3.59207e-06	0	1.93801e-06	3.4337e-06	0	2.40991e-06	3.99551e-07	4.51573e-06	8.6486e-07	2.31567e-06	4.05831e-07	3.50297e-07	4.27778e-06	0	0	1.17135e-06	9.09463e-07	1.74194e-07	2.02345e-08	7.21772e-07	0	4.21417e-06	8.43257e-07	5.309e-07	1.62314e-06	0	1.12787e-06	2.26279e-06	2.4294e-06	0	3.1752e-06	0	0	3.21123e-05	0	1.70883e-07	4.59276e-07	3.6188e-06	3.68101e-07	0	1.92877e-06	7.51013e-05	0	1.22585e-06	0	2.4583e-08	1.43301e-06	7.32376e-06
ko04640	ko04640: Hematopoietic cell lineage	1.27142e-06	1.86529e-06	1.23658e-05	5.59942e-06	2.14183e-06	1.00541e-06	3.038e-06	1.77239e-06	5.92524e-06	2.34966e-06	2.05039e-06	4.90475e-07	1.16135e-05	3.16341e-06	0	8.79159e-07	1.24268e-05	2.53821e-06	5.48988e-08	4.37353e-06	6.84299e-12	0	3.53268e-07	5.3364e-07	1.2309e-06	0	1.4099e-06	3.05899e-06	1.63812e-06	0	5.3758e-06	0	0	4.32604e-06	2.55377e-06	2.04519e-07	8.41313e-07	7.44187e-06	1.52866e-06	1.11324e-07	9.64583e-06	4.16119e-07	6.05111e-06	2.09e-06	2.57167e-06	3.49563e-07	2.01521e-06	2.18153e-05
ko04310	ko04310: Wnt signaling pathway	1.50679e-05	3.23903e-06	8.39677e-05	6.54053e-05	6.79602e-05	3.02696e-05	1.14875e-05	2.38583e-05	4.59665e-05	1.72878e-05	5.34477e-06	4.85526e-06	5.82072e-05	0.00013228	4.15209e-06	2.43862e-05	0.000269291	7.8598e-06	2.99379e-06	3.98538e-05	2.70149e-06	1.66113e-05	1.03684e-05	2.291e-05	2.40392e-05	6.46667e-06	2.60029e-05	2.97046e-05	1.28522e-05	2.37465e-05	5.3397e-05	0.000177938	1.637e-05	7.55048e-05	5.27184e-05	1.05917e-05	9.58731e-06	8.19848e-05	1.32711e-05	5.44559e-06	0.000110154	0.000129635	5.15721e-05	1.45474e-05	1.4357e-05	3.14264e-06	3.22875e-05	0.000174783
ko03420	ko03420: Nucleotide excision repair	0.00836057	0.00901519	0.00996557	0.00939891	0.010369	0.0104404	0.00957079	0.00937294	0.00931209	0.00889755	0.00911608	0.00897824	0.00991769	0.0114575	0.0145136	0.00848001	0.00979955	0.00962094	0.00911809	0.0092006	0.0121469	0.00966769	0.00745744	0.00734802	0.0094011	0.0146006	0.0109737	0.0103772	0.00987684	0.00887899	0.00949091	0.0112569	0.0147467	0.0101409	0.00872796	0.00766794	0.00960598	0.00973657	0.00896173	0.00919687	0.00978797	0.00977774	0.00931488	0.00954569	0.00930558	0.00974327	0.00789344	0.00987556
ko00770	ko00770: Pantothenate and CoA biosynthesis	0.0194155	0.020881	0.0210011	0.017963	0.0200779	0.0179458	0.0197074	0.0199872	0.0193415	0.0186467	0.019115	0.0203566	0.0190763	0.0192225	0.0140989	0.0192361	0.0187479	0.0195928	0.0201012	0.0188087	0.0151474	0.0199962	0.0198221	0.0190297	0.0187925	0.0123556	0.0178356	0.0176467	0.0191357	0.019508	0.0188622	0.0196015	0.0124042	0.0182538	0.0181729	0.0185769	0.0183772	0.0191209	0.0213599	0.0201351	0.0191882	0.0154441	0.0196392	0.0188735	0.0208427	0.0195765	0.0191908	0.0183405
ko00280	ko00280: Valine, leucine and isoleucine degradation	0.00476401	0.00361313	0.00431246	0.00388396	0.00493053	0.00373724	0.00336902	0.00314793	0.00385374	0.00421575	0.00302751	0.00376145	0.00388755	0.00632264	0.00297255	0.003176	0.003251	0.0038308	0.00353748	0.00323383	0.0023465	0.00529204	0.00437125	0.00522919	0.00341616	0.00306791	0.00364696	0.00388809	0.00361167	0.00371142	0.00393522	0.00699967	0.00289963	0.00583451	0.00561963	0.00456617	0.00397448	0.00424311	0.00388874	0.00347971	0.00441151	0.00539219	0.00592068	0.0041152	0.00342131	0.00314335	0.0033729	0.0041404
ko04150	ko04150: mTOR signaling pathway	2.25692e-05	0	3.52317e-05	3.50437e-05	5.9041e-06	1.7763e-05	7.7014e-06	4.15419e-05	1.58014e-05	9.98406e-06	6.82148e-06	3.98149e-06	3.49854e-05	0.000168784	0	1.88967e-05	2.08684e-05	4.92677e-06	1.40091e-06	1.49868e-05	0	1.76222e-05	1.75664e-05	4.99687e-06	1.04054e-05	0	1.83119e-05	1.2063e-05	1.21478e-05	2.86346e-06	2.77422e-05	0	0	0.000145695	6.64383e-05	3.44606e-06	1.17581e-05	3.16974e-05	5.91163e-06	1.25032e-06	3.18638e-05	0.000399608	0.000131528	1.80103e-05	1.07486e-05	4.17048e-06	1.46949e-05	5.48397e-05
ko04920	ko04920: Adipocytokine signaling pathway	1.38096e-05	2.05132e-05	3.17055e-05	2.38413e-05	6.25818e-06	2.02691e-05	3.53534e-05	1.66302e-05	1.78969e-05	1.7194e-05	0.000100705	1.83629e-05	3.63043e-05	4.13923e-05	3.09424e-06	2.27678e-05	1.91132e-05	3.16111e-05	3.26019e-06	2.15045e-05	8.38616e-07	3.03409e-05	5.01419e-05	1.75942e-05	2.28341e-05	0	1.74186e-05	2.11187e-05	2.68974e-05	2.15398e-05	2.0842e-05	2.13353e-05	0	1.6127e-05	5.91585e-05	5.8794e-06	5.05251e-05	2.1104e-05	1.69015e-05	2.32367e-05	3.24057e-05	5.2449e-05	4.16135e-05	1.94375e-05	2.06013e-05	9.64387e-06	1.50092e-05	4.35494e-05
ko00120	ko00120: Primary bile acid biosynthesis	6.86241e-07	2.60142e-06	3.91842e-07	1.35197e-06	3.51428e-05	4.89652e-07	3.5715e-06	1.51723e-06	1.63357e-07	3.13086e-07	4.51184e-07	1.43546e-06	1.27061e-06	5.28368e-07	1.3481e-06	1.12579e-06	2.40685e-06	1.34614e-06	6.22939e-07	2.34461e-07	8.55483e-07	0	1.19223e-06	1.26133e-06	4.28739e-07	0	6.68111e-06	4.20021e-06	3.28353e-06	0	8.25697e-07	0	0	2.25377e-06	0	2.7721e-07	1.86281e-06	9.84268e-07	2.45845e-06	6.96438e-07	7.9902e-07	1.71006e-06	0	4.60813e-07	1.31868e-06	3.10922e-07	7.6248e-07	1.88283e-06
ko04973	ko04973: Carbohydrate digestion and absorption	4.96488e-05	0	3.34622e-06	3.30322e-06	0	3.54561e-05	7.50825e-07	1.85436e-06	4.60845e-06	4.85049e-05	1.4237e-06	8.80319e-07	7.63258e-06	0	0	3.69613e-05	1.75432e-05	1.39902e-06	1.64473e-06	3.14014e-06	0	1.54043e-06	8.3111e-05	7.57715e-05	5.21581e-05	0	5.62864e-05	3.19152e-05	2.27476e-06	0	3.69432e-06	0	0	1.09616e-07	0	0.000109202	3.17526e-06	4.9407e-06	6.94135e-07	2.21233e-06	4.27641e-06	1.69943e-06	0	4.01966e-05	1.16613e-08	5.69109e-07	5.88839e-05	9.9687e-06
ko05160	ko05160: Hepatitis C	1.7819e-06	8.17752e-07	5.47766e-08	1.19451e-06	0	3.44784e-08	4.46744e-07	2.19372e-06	3.5468e-07	2.95877e-08	1.07537e-07	9.96084e-09	4.13412e-07	1.49199e-07	0	1.52026e-06	2.44447e-07	1.26626e-07	0	2.07771e-07	0	0	2.9422e-06	1.45742e-07	2.21524e-06	0	1.53525e-07	2.27763e-07	8.64809e-08	0	4.53001e-08	0	0	0	0	1.124e-07	7.92869e-08	9.38799e-07	1.42242e-08	8.0183e-07	7.51368e-08	1.391e-07	0	3.25495e-07	2.53631e-07	0	1.02788e-06	4.82369e-07
ko03050	ko03050: Proteasome	1.98425e-05	2.78189e-05	0.000701716	0.000299498	0.00163275	5.58626e-05	0.000119919	0.000164435	0.000272855	2.9641e-05	5.55905e-05	3.71751e-05	0.000323071	0.00195266	1.76569e-05	2.61966e-05	0.000197892	6.55397e-05	2.06538e-05	0.000173688	1.67687e-05	0.00043585	2.29522e-05	2.09365e-05	3.93566e-05	6.27079e-05	3.23273e-05	3.09753e-05	0.000117638	9.2671e-05	0.000280813	0.0014502	4.43407e-05	0.000998986	0.000822658	1.33092e-05	4.90503e-05	0.000324383	0.000138026	2.88239e-05	0.000381786	0.0028242	0.001467	3.79875e-05	0.000146236	2.6138e-05	2.63411e-05	0.000379063
ko00930	ko00930: Caprolactam degradation	5.52635e-05	5.92315e-06	0.000702541	0.00101224	0.00216873	5.15457e-05	1.34424e-05	2.04997e-05	0.000852896	7.05114e-05	8.7985e-06	1.03856e-05	0.00121491	0.00197304	0.00192303	7.85297e-05	4.89668e-05	2.52824e-05	6.55941e-06	0.000773125	9.57653e-07	0.00264495	3.28716e-05	4.4512e-05	8.22784e-05	0.00290027	5.67566e-05	7.9378e-05	4.30665e-05	1.76402e-05	0.00080655	0.00388613	0	0.00153908	0.00323666	3.78091e-05	2.30796e-05	0.00131511	1.30293e-05	5.74906e-06	0.000965373	0.00329781	0.00233154	4.24978e-05	9.0588e-06	1.44728e-05	6.90439e-05	0.00119615
ko04112	ko04112: Cell cycle - Caulobacter	0.0117478	0.0108281	0.0103357	0.012015	0.009119	0.013361	0.0114242	0.0123465	0.0118545	0.01251	0.0127189	0.0115867	0.0123122	0.0103464	0.0119664	0.0130052	0.0119342	0.0124907	0.0113788	0.0126781	0.0132877	0.0105193	0.0113791	0.0117187	0.0123558	0.012063	0.0130026	0.013006	0.0124258	0.0107664	0.0121946	0.00877682	0.0125896	0.0101796	0.00943847	0.0120525	0.012835	0.0123237	0.0101106	0.0113648	0.0119535	0.00827167	0.00929608	0.0126684	0.0116534	0.0121091	0.011565	0.0119968
ko04720	ko04720: Long-term potentiation	0	0	2.12172e-06	0	0	0	0	0	9.16547e-07	0	0	0	0	0	0	0	0	0	0	0	0	0	0	0	0	0	0	0	0	0	1.15466e-07	0	0	0	0	0	1.45123e-07	0	0	0	0	0	0	0	0	1.04014e-07	0	2.87532e-07
ko04722	ko04722: Neurotrophin signaling pathway	1.55819e-06	8.16171e-07	5.48006e-06	6.03917e-06	1.44888e-09	1.84813e-06	2.33591e-06	2.88818e-06	6.79295e-06	3.10713e-06	2.91439e-07	2.6867e-07	5.39981e-06	7.49283e-06	9.59425e-09	5.97778e-07	5.11109e-06	1.71746e-06	3.46098e-07	4.53118e-06	9.94455e-08	1.19899e-06	5.44013e-06	1.24813e-06	1.81835e-06	0	1.61294e-06	1.99128e-06	2.02061e-06	1.03959e-06	7.15772e-06	4.99774e-05	1.44168e-06	3.82292e-08	0	2.39269e-07	1.18613e-06	5.24357e-06	4.62425e-06	4.40583e-07	1.13104e-05	9.85625e-07	5.77649e-06	2.50457e-06	1.00029e-06	1.43725e-07	7.99896e-07	1.64196e-05
[truncated: 638 more columns]
